# Supplementary material for: Untargeted metabolomic, and proteomic analysis identifies metabolic biomarkers and pathway alterations in individuals with 22q11.2 deletion syndrome
Source: Metabolomics. 2024 Feb 28;20(2):31. doi: 10.1007/s11306-024-02088-0 (PMC10901937; doi:10.1007/s11306-024-02088-0)
Supplement: Supplementary file 1 — Supplementary file1 (XLSX 110 KB) [file 11306_2024_2088_MOESM1_ESM.xlsx]

## Sheet: S1
		Table S1: Demographics and Visits Details
		TD (n = 14)			22q11.2 DS (n = 16)			P-Value
		n	Mean (SD)	Median (Range)	n	Mean (SD)	Median (Range)	0.491
	Age	14	12.7 (3.1)	13.5 (7--17)	16	11.9 (3.3)	11.5 (7--17)
	Gender	14			16			0.464
	F		8 (57.1%)			6 (37.5%)
	M		6 (42.9%)			10 (62.5%)
	Time between visits (years)		na	na	16	7.1 (6.9)	6.7 (2.08--11.1)
	APS		na	na
	0 (absent)				11
	1 (present)				5
	Medical conditions		na	na
	0 (none)				0
	1 (mild)				7
	2 (severe)				9
	heme		na	na
	0 (none)				14
	1 (mild)				1
	2 (severe)				1
	autism spectrum disorder		na	na
	0 (absent)				13
	1 (present)				3
	psychiatric		na	na
	0 (absent)				4
	1 (present)				12

## Sheet: S2
			Table S2: Differential Metabolites (P>0.05) HC vs 22qDS
	Sr #	name	description	logFC	AveExpr	P.Value	adj.P.Val	formula	uniprot	peptide	ion	type
	1	Taurine	NA	-0.32556	8.12387	9e-05	0.04036	C2H7NO3S	NA	NA	[M+H]1+	small molecule
	2	Arachidonic acid	NA	-0.12805	7.45863	0.00012	0.04036	C20H32O2	NA	NA	[M+H]1+	small molecule
	3	Taurine	NA	-0.30763	8.0055	0.00014	0.04036	C2H7NO3S	NA	NA	[M-H]1-	small molecule
	4	Taurine	NA	-0.38986	7.97793	0.00064	0.06946	C2H7NO3S	NA	NA	[M+H]+1	small molecule
	5	L-Glutamic acid	NA	-0.26888	8.33367	0.0013	0.11034	C5H9NO4	NA	NA	[M+H]1+	small molecule
	6	Retinyl beta-glucuronide	NA	0.21378	8.0093	0.00173	0.13314	C26H38O7	NA	NA	[M+H]+1	small molecule
	7	Niacinamide	NA	-0.38534	6.6207	0.00295	0.17221	C6H6N2O	NA	NA	[M+H]+1	small molecule
	8	Kynurenic acid	NA	-0.0815	6.38553	0.00347	0.18426	C10H7NO3	NA	NA	[M-H]-1	small molecule
	9	L-Alpha-aminobutyric acid	NA	-0.24277	6.82517	0.00351	0.18426	C4H9NO2	NA	NA	[M-H]-1	small molecule
	10	?-Aminobutyric acid (GABA)	NA	-0.25153	5.4159	0.00515	0.23475	C4H9NO2	NA	NA	[M-H]1-	small molecule
	11	Inosinic acid	NA	-0.40165	6.34103	0.00713	0.2664	C10H13N4O8P	NA	NA	[M-H]-1	small molecule
	12	Nicotinic acid	NA	-0.06518	7.88667	0.00773	0.2664	C6H5NO2	NA	NA	[M-H]-1	small molecule
	13	2-Linoleoyl glycerol	NA	0.0828	7.66723	0.0082	0.2664	C21H38O4	NA	NA	[M+H]1+	small molecule
	14	4-HDoHE	NA	-0.24215	6.19903	0.00865	0.26937	C22H32O3	NA	NA	[M+H]+1	small molecule
	15	Glycocholic acid	NA	0.66073	6.43783	0.00869	0.26937	C26H43NO6	NA	NA	[M+H]1+	small molecule
	16	Trimethylamine	NA	0.08557	9.82857	0.01058	0.27472	C3H9N	NA	NA	[M+H]+1	small molecule
	17	3-(3,4-Dihydroxyphenyl)lactic acid	NA	-0.24023	6.07023	0.01307	0.28982	C9H10O5	NA	NA	[M-H]-1	small molecule
	18	Imidazoleacetic acid	NA	-0.08955	8.48167	0.01334	0.28988	C5H6N2O2	NA	NA	[M-H]1-	small molecule
	19	Anandamide	NA	-0.13471	5.78537	0.01363	0.28988	C22H37NO2	NA	NA	[M+H]+1	small molecule
	20	Urocanic acid	NA	-0.0864	8.34263	0.01439	0.29677	C6H6N2O2	NA	NA	[M-H]1-	small molecule
	21	Vanillic acid	NA	-0.05664	6.60293	0.01749	0.32541	C8H8O4	NA	NA	[M-H]-1	small molecule
	22	Uracil	NA	-0.07078	8.58247	0.01773	0.32541	C4H4N2O2	NA	NA	[M-H]1-	small molecule
	23	L-Histidine	NA	-0.05889	7.92523	0.02117	0.33874	C6H9N3O2	NA	NA	[M-H]1-	small molecule
	24	4-Aminohippuric acid	NA	-0.23615	6.61527	0.0212	0.33874	C9H10N2O3	NA	NA	[M-H]-1	small molecule
	25	D-(-)-Glutamine	NA	-0.06762	8.61243	0.02478	0.36387	C5H10N2O3	NA	NA	[M-H-H2O]1-	small molecule
	26	Sphinganine	NA	-0.16449	7.3657	0.02484	0.36387	C18H39NO2	NA	NA	[M+H]+1	small molecule
	27	Proline	NA	0.0391	9.74807	0.02593	0.36776	C5H9NO2	NA	NA	[M+H]1+	small molecule
	28	D-2-Hydroxyglutaric acid	NA	-0.17476	7.29537	0.02602	0.36776	C5H8O5	NA	NA	[M-H]-1	small molecule
	29	D-Pipecolic acid	NA	-0.10127	6.63663	0.02894	0.38121	C6H11NO2	NA	NA	[M-H]-1	small molecule
	30	Creatine	NA	0.13682	8.6339	0.02991	0.38897	C4H9N3O2	NA	NA	[M+H]1+	small molecule
	31	Pseudoephedrine	NA	-0.07665	6.54933	0.03174	0.39333	C10H15NO	NA	NA	[M+H]+1	small molecule
	32	Galactose 1-phosphate	NA	-0.11421	6.68673	0.03345	0.3972	C6H13O9P	NA	NA	[M-H]-1	small molecule
	33	Pyrocatechol	NA	-0.0451	7.33173	0.03357	0.3972	C6H6O2	NA	NA	[M-H]-1	small molecule
	34	L(+)-Ornithine	NA	0.05646	7.5694	0.03373	0.3972	C5H12N2O2	NA	NA	[M+H-H2O]1+	small molecule
	35	Pantothenic acid	NA	-0.44508	6.23177	0.03575	0.4106	C9H17NO5	NA	NA	[M-H]-1	small molecule
	36	Isorhamnetin	NA	-0.1405	7.53207	0.03584	0.4106	C16H12O7	NA	NA	[M+H]+1	small molecule
	37	Arachidonic acid	NA	-0.12333	7.54387	0.03715	0.4106	C20H32O2	NA	NA	[M-H]-1	small molecule
	38	Glycine	NA	0.12303	7.1429	0.03857	0.41579	C2H5NO2	NA	NA	[M+H]+1	small molecule
	39	Arachidonic acid	NA	-0.08777	7.38283	0.04048	0.42055	C20H32O2	NA	NA	[M-H]1-	small molecule
	40	Orotic acid	NA	-0.13706	6.8004	0.04091	0.42148	C5H4N2O4	NA	NA	[M-H]-1	small molecule
	41	3-Methyl-3-hydroxypentanedioate	NA	-0.2889	6.78563	0.04154	0.42148	C6H8O5	NA	NA	[M-H]-1	small molecule
	42	CDP	NA	0.13294	5.3904	0.04177	0.42148	C9H15N3O11P2	NA	NA	[M+H]+1	small molecule
	43	L-Carnitine	NA	0.08337	8.71953	0.04237	0.42347	C7H15NO3	NA	NA	[M+H]+1	small molecule
	44	Oleamide	NA	-0.03207	8.19797	0.0432	0.42661	C18H35NO	NA	NA	[M+NH4]1+	small molecule
	45	Ascorbic acid	NA	-0.28873	6.59537	0.04433	0.42847	C6H8O6	NA	NA	[M-H]-1	small molecule
	46	Gabapentin	NA	0.12697	7.73093	0.04712	0.43693	C9H17NO2	NA	NA	[M+H]+1	small molecule
	47	(R)-lipoic acid	NA	-0.33046	6.52197	0.05061	0.44132	C8H14O2S2	NA	NA	[M-H]-1	small molecule
	48	Guanosine triphosphate	NA	0.15929	6.45617	0.05321	0.4549	C10H16N5O14P3	NA	NA	[M-H]-1	small molecule
	49	Myo-inositol hexakisphosphate	NA	0.06408	6.66703	0.05326	0.4549	C6H18O24P6	NA	NA	[M-H]-1	small molecule
	50	Salicyluric acid	NA	-0.08228	6.55083	0.05662	0.45774	C9H9NO4	NA	NA	[M-H]-1	small molecule
	51	Acetic acid	NA	-0.08794	7.4506	0.0568	0.45774	C2H4O2	NA	NA	[M-H]-1	small molecule
	52	4-Oxoproline	NA	-0.03942	8.72283	0.05814	0.45774	C5H7NO3	NA	NA	[M-H]1-	small molecule
	53	Creatine	NA	0.14961	7.76593	0.05874	0.45774	C4H9N3O2	NA	NA	[M+H]+1	small molecule

## Sheet: S3 (a) 
		Table S3 (a): Differential Metabolites (P>0.05) APS 1 vs. 0 in 22qDS
	Sr #	name	description	logFC	AveExpr	P.Value	adj.P.Val	formula	uniprot	peptide	ion	type
	1	Linoleic acid	NA	0.40286	7.90062	0.00016	0.23188	C18H32O2	NA	NA	[M-H]1-	small molecule
	2	?-Linolenic Acid	NA	0.38223	6.63608	0.00048	0.30188	C18H30O2	NA	NA	[M-H]1-	small molecule
	3	Alpha-Linolenic acid	NA	0.31764	6.69108	0.00104	0.43496	C18H30O2	NA	NA	[M-H]-1	small molecule
	4	Eicosadienoic acid	NA	0.31232	6.85008	0.00142	0.43496	C20H36O2	NA	NA	[M-H]-1	small molecule
	5	Linoleic acid	NA	0.56117	5.23561	0.00178	0.43496	C18H32O2	NA	NA	[2M-H]1-	small molecule
	6	Oleic acid	NA	0.86736	5.83325	0.00186	0.43496	C18H34O2	NA	NA	[2M-H]1-	small molecule
	7	13S-hydroxyoctadecadienoic acid	NA	0.13985	7.27112	0.00251	0.51099	C18H32O3	NA	NA	[M-H]-1	small molecule
	8	Stearic acid	NA	0.12853	8.07188	0.00282	0.51099	C18H36O2	NA	NA	[M-H]-1	small molecule
	9	Nonadeca-10(Z)-enoic acid	NA	0.3535	5.86038	0.00341	0.51099	C19H36O2	NA	NA	[M-H]-1	small molecule
	10	Imidazoleacetic acid	NA	0.14134	7.82504	0.00386	0.52921	C5H6N2O2	NA	NA	[M-H]-1	small molecule
	11	Docosatrienoic acid	NA	0.21594	5.65325	0.00424	0.52921	C22H38O2	NA	NA	[M-H]-1	small molecule
	12	Heptadecanoic acid	NA	0.1049	7.08496	0.005	0.52921	C17H34O2	NA	NA	[M-H]-1	small molecule
	13	Cortisone	NA	-0.30474	7.47471	0.00524	0.52921	C21H28O5	NA	NA	[M+H]+1	small molecule
	14	11(E)-Eicosenoic Acid	NA	0.29613	6.62996	0.00555	0.52921	C20H38O2	NA	NA	[M-H]1-	small molecule
	15	Eicosenoic acid	NA	0.29613	6.62996	0.00555	0.52921	C20H38O2	NA	NA	[M-H]-1	small molecule
	16	N6,N6,N6-Trimethyl-L-lysine	NA	0.32458	6.36371	0.00617	0.53324	C9H20N2O2	NA	NA	[M+H]1+	small molecule
	17	Serotonin	NA	0.18907	7.06404	0.00737	0.53324	C10H12N2O	NA	NA	[M+H]+1	small molecule
	18	Linoleic acid	NA	0.28469	7.80921	0.00806	0.53324	C18H32O2	NA	NA	[M-H]-1	small molecule
	19	3-Hydroxy-cis-5-tetradecenoylcarnitine	NA	0.39953	6.03612	0.00843	0.53324	C21H39NO5	NA	NA	[M+H]+1	small molecule
	20	Sulfolithocholylglycine	NA	-0.24744	7.58762	0.00897	0.53324	C26H43NO7S	NA	NA	[M+H]+1	small molecule
	21	Docosapentaenoic acid	NA	0.3533	6.89438	0.01005	0.53324	C22H34O2	NA	NA	[M-H]-1	small molecule
	22	Palmitoleic acid	NA	0.1988	6.93879	0.01088	0.53324	C16H30O2	NA	NA	[M-H]1-	small molecule
	23	3, 5-Tetradecadiencarnitine	NA	0.36107	6.74467	0.01098	0.53324	C21H37NO4	NA	NA	[M+H]+1	small molecule
	24	10Z-Heptadecenoic acid	NA	0.19045	6.33817	0.01104	0.53324	C17H32O2	NA	NA	[M-H]-1	small molecule
	25	D-Xylose	NA	-0.16771	6.76375	0.01152	0.53324	C5H10O5	NA	NA	[M-H]-1	small molecule
	26	8Z,11Z,14Z-Eicosatrienoic acid	NA	0.15155	6.97408	0.01188	0.54202	C20H34O2	NA	NA	[M-H]1-	small molecule
	27	Decanoylcarnitine	NA	0.46222	7.09992	0.01255	0.54435	C17H33NO4	NA	NA	[M+H]+1	small molecule
	28	Homo-L-arginine	NA	0.2939	6.93362	0.01274	0.54435	C7H16N4O2	NA	NA	[M+H]+1	small molecule
	29	Tuftsin	NA	-0.19283	7.87517	0.01345	0.55728	C21H40N8O6	NA	NA	[M+H]+1	small molecule
	30	NP-008442	NA	0.27495	7.84671	0.01404	0.56133	C32H39NO4	NA	NA	[M+H]1+	small molecule
	31	Dodecanoylcarnitine	NA	0.45836	6.93396	0.0141	0.56133	C19H37NO4	NA	NA	[M+H]+1	small molecule
	32	Elaidic acid	NA	0.16915	7.84146	0.01412	0.56133	C18H34O2	NA	NA	[M-H]-1	small molecule
	33	Palmitoleic acid	NA	0.24889	6.94308	0.01456	0.5625	C16H30O2	NA	NA	[M-H]-1	small molecule
	34	Oleic acid	NA	0.17179	7.97838	0.01583	0.57303	C18H34O2	NA	NA	[M-H]1-	small molecule
	35	5-Hydroxyindoleacetic acid	NA	-0.09417	6.27388	0.01584	0.57303	C10H9NO3	NA	NA	[M-H]-1	small molecule
	36	Retinoyl b-glucuronide	NA	-0.23608	7.36775	0.01618	0.57891	C26H36O8	NA	NA	[M+H]+1	small molecule
	37	Mannitol	NA	-0.51176	5.97325	0.01744	0.5903	C6H14O6	NA	NA	[M-H]-1	small molecule
	38	Perfluorooctanoic acid	NA	0.13194	7.087	0.01909	0.6194	C8HF15O2	NA	NA	[M-H]-1	small molecule
	39	11-Dehydro-thromboxane B2	NA	0.36341	6.96423	0.02009	0.62235	C20H32O6	NA	NA	[M+H]+1	small molecule
	40	NP-016596	NA	0.10368	6.76621	0.02083	0.62235	C19H30O8	NA	NA	[M-H]1-	small molecule
	41	(<U+00B1>)9-HpODE	NA	0.08428	7.28137	0.02095	0.62235	C18H32O4	NA	NA	[M-H]1-	small molecule
	42	Oleoyl glycine	NA	0.16634	6.14546	0.02124	0.62235	C20H37NO3	NA	NA	[M+H]+1	small molecule
	43	11(Z),14(Z)-Eicosadienoic Acid	NA	0.24855	6.81212	0.02183	0.62482	C20H36O2	NA	NA	[M-H]1-	small molecule
	44	Astaxanthin	NA	-0.11976	6.78775	0.023	0.64069	C40H52O4	NA	NA	[M+H]+1	small molecule
	45	5,8,11-Eicosatrienoic acid	NA	0.21956	7.15613	0.02351	0.64348	C20H34O2	NA	NA	[M-H]-1	small molecule
	46	NP-011548	NA	0.16087	6.04117	0.02441	0.65972	C18H34O3	NA	NA	[M+ACN+H]1+	small molecule
	47	L-Arginine	NA	-0.08619	9.26642	0.02529	0.66343	C6H14N4O2	NA	NA	[M+H]+1	small molecule
	48	Lithocholic acid	NA	-0.21248	5.92071	0.02697	0.70165	C24H40O3	NA	NA	[M-H]-1	small molecule
	49	Myristoleic acid	NA	0.17172	6.21333	0.03002	0.7442	C14H26O2	NA	NA	[M-H]-1	small molecule
	50	Ethyl myristate	NA	0.50658	5.33458	0.03049	0.74988	C16H32O2	NA	NA	[2M-H]1-	small molecule
	51	Decanoylcarnitine	NA	0.41075	7.1255	0.03349	0.77109	C17H33NO4	NA	NA	[M+H]1+	small molecule
	52	Simvastatin	NA	0.0775	6.34004	0.03447	0.77109	C25H38O5	NA	NA	[M+H]+1	small molecule
	53	(+/-)13-HODE	NA	0.08466	7.21196	0.03479	0.77109	C18H32O3	NA	NA	[M-H]1-	small molecule
	54	trans-2-Dodecenoylcarnitine	NA	0.22432	6.88308	0.04121	0.82484	C19H35NO4	NA	NA	[M+H]+1	small molecule
	55	Docosahexaenoic acid	NA	0.16887	6.9395	0.04436	0.82484	C22H32O2	NA	NA	[M-H]-1	small molecule
	56	Alpha-N-Phenylacetyl-L-glutamine	NA	-0.209	7.02321	0.0465	0.82484	C13H16N2O4	NA	NA	[M+H]+1	small molecule
	57	L-Palmitoylcarnitine	NA	0.12128	7.35746	0.04794	0.82484	C23H45NO4	NA	NA	[M+H]+1	small molecule
	58	9,12-Hexadecadienoylcarnitine	NA	0.25057	6.09887	0.04868	0.82484	C23H41NO4	NA	NA	[M+H]+1	small molecule
	59	3-(3,4-dihydroxyphenyl)propanoic acid	NA	0.13364	7.44492	0.04985	0.82484	C9H10O4	NA	NA	[M+H]1+	small molecule
	60	Isovalerylglycine	NA	-0.32601	7.20754	0.05257	0.82484	C7H13NO3	NA	NA	[M+H]+1	small molecule

## Sheet: S3 (b) 
		Table S3 (b): Differential Proteins (P>0.05) APS 1 vs. 0 in 22qDS
	Sr #	name	description	logFC	AveExpr	P.Value	adj.P.Val	formula	uniprot	peptide	ion	type
	1	HPT	Haptoglobin	0.37304	8.23254	0.00012	0.23188	C37H62N14O12	P00738	NPANPVQR	[M+2H]2+	protein
	2	VTNC	Vitronectin	-0.16351	7.973	0.00027	0.23188	C64H91N15O22	P04004	FEDGVLDPDYPR	[M+2H]2+	protein
	3	ALBU	Serum albumin	0.38992	7.33954	0.00029	0.23188	C49H74N14O10	P02768	n[41]AFKAWAVAR	[M+3H]3+	protein
	4	IGHG2	Immunoglobulin heavy constant gamma 2	-0.22034	8.80592	0.00151	0.43496	C124H190N28O30S4	P01859	n[41]CC[69]VEC[222]PPCPAPPVAGPSVFLFPPKPK	[M+3H]3+	protein
	5	ALBU	Serum albumin	-0.39401	7.11675	0.00186	0.43496	C114H177N29O36S2	P02768	LVRPEVDVMC[222]TAFHDNEETFLK	[M+4H]4+	protein
	6	APOA4	Apolipoprotein A-IV	-0.12877	8.25125	0.00189	0.43496	C60H89N17O19	P06727	RVEPYGENFNK	[M+2H]2+	protein
	7	CERU	Ceruloplasmin	-0.21417	7.12292	0.00192	0.43496	C38H66N16O12	P00450	n[41]KGSLHANGR	[M+3H]3+	protein
	8	ALBU	Serum albumin	0.4129	6.82346	0.00193	0.43496	C79H125N21O23	P02768	LSQRFPKAEFAEVSK	[M+3H]3+	protein
	9	OR8G5	Olfactory receptor 8G5	-0.20491	7.51508	0.00281	0.51099	C201H304N52O65S3	Q8NG78	YTEGRSKAFSTCSSHISAVSVFFGSAAFMYLQPSSVSSM[147]DQGK	[M+7H]7+	protein
	10	IPSP	Plasma serine protease inhibitor	0.38353	6.3405	0.00305	0.51099	C137H214N32O44S1	P05154	n[41]DGFQLSLGNALFTDLVVDLQDTFVSAMK	[M+3H]3+	protein
	11	CFAB	Complement factor B	0.40111	6.61667	0.00316	0.51099	C85H141N25O27S2	P00751	YGQTIRPIC[101]LPCTEGTTR	[M+3H]3+	protein
	12	C1RL	Complement C1r subcomponent-like protein	-0.3268	7.95804	0.00327	0.51099	C81H115N23O20	Q9NZP8	n[41]LGNFPWQAFTSIHGR	[M+3H]3+	protein
	13	ALBU	Serum albumin	0.22657	7.09612	0.00392	0.52921	C91H154N24O28	P02768	YTKKVPQVSTPTLVEVSR	[M+3H]3+	protein
	14	ITIH4	Inter-alpha-trypsin inhibitor heavy chain H4	-0.24237	7.25217	0.00422	0.52921	C33H59N13O12	Q14624	SIQNNVR	[M+2H]2+	protein
	15	ALBU	Serum albumin	0.14961	7.71958	0.00509	0.52921	C68H119N19O18	P02768	QTALVELVKHKPK	[M+2H]2+	protein
	16	CERU	Ceruloplasmin	-0.33387	7.41104	0.00515	0.52921	C108H162N28O42	P00450	TYSDHPEKVNKDDEEFIESNK	[M+5H]5+	protein
	17	IGHG1	Immunoglobulin heavy constant gamma 1	-0.20334	8.88096	0.00533	0.52921	C167H250N42O54S1	P01857	TPEVTCVVVDVSHEDPEVKFNWYVDGVEVHNAK	[M+4H]4+	protein
	18	TTHY	Transthyretin	-0.25811	7.62387	0.00537	0.52921	C114H177N25O37	P02766	YTIAALLSPYSYSTTAVVTNPKE	[M+3H]3+	protein
	19	APOH	Beta-2-glycoprotein 1	-0.17816	6.681	0.00661	0.53324	C35H58N12O12S1	P02749	n[41]NGMLHGDK	[M+2H]2+	protein
	20	ALBU	Serum albumin	-0.19425	8.765	0.00675	0.53324	C50H78N12O13	P02768	KYLYEIAR	[M+2H]2+	protein
	21	ALBU	Serum albumin	-0.17389	7.52233	0.00683	0.53324	C44H75N13O18	P02768	LDELRDEGK	[M+1H]1+	protein
	22	ALBU	Serum albumin	-0.12285	9.52054	0.00731	0.53324	C96H149N21O28	P02768	VFDEFKPLVEEPQNLIK	[M+3H]3+	protein
	23	ITIH4	Inter-alpha-trypsin inhibitor heavy chain H4	-0.32387	7.71517	0.00733	0.53324	C145H238N42O52S2	Q14624	SFAAGIQALGGTNINDAMLMAVQLLDSSNQEER	[M+3H]3+	protein
	24	ALBU	Serum albumin	0.13689	9.44971	0.00758	0.53324	C74H123N17O25	P02768	AEFAEVSKLVTDLTK	[M+3H]3+	protein
	25	PROS	Vitamin K-dependent protein S	0.22263	6.76422	0.00855	0.53324	C105H176N30O37	P07225	NNLELSTPLKIETISHEDLQR	[M+3H]3+	protein
	26	A1AT	Alpha-1-antitrypsin	0.14232	8.83746	0.00865	0.53324	C38H65N11O11	P01009	SASLHLPK	[M+2H]2+	protein
	27	RSPO3	R-spondin-3	-0.12744	8.28696	0.0088	0.53324	C110H169N29O35S2	Q9BXY4	QIGVC[69]LSSC[222]PSGYYGTRYPDINK	[M+3H]3+	protein
	28	TRY1	Cationic trypsin	-0.28411	7.73943	0.00883	0.53324	C153H236N42O55S4	P00760	SAYPGQITSNMFC[101]AGYLEGGKDSCQGDSGGPVVC[69]SGK	[M+4H]4+	protein
	29	ITIH1	Inter-alpha-trypsin inhibitor heavy chain H1	-0.22746	7.88858	0.009	0.53324	C151H220N42O43S2	P19827	GRFPLYNLGFGHNVDFNFLEVMSMENNGR	[M+4H]4+	protein
	30	ALBU	Serum albumin	-0.13608	7.66654	0.00913	0.53324	C56H90N16O14	P02768	KYLYEIARR	[M+3H]3+	protein
	31	APOA1	Apolipoprotein A-I	0.15479	8.82871	0.0093	0.53324	C38H68N12O11	P02647	Q[111]KVEPLR	[M+2H]2+	protein
	32	ALBU	Serum albumin	-0.14201	8.54721	0.00933	0.53324	C61H98N16O16	P02768	HPDYSVVLLLR	[M+1H]1+	protein
	33	CO9	Complement component C9	0.38623	7.43988	0.00939	0.53324	C48H71N13O17	P02748	n[41]DGNTLTYYR	[M+2H]2+	protein
	34	TAF1L	Transcription initiation factor TFIID subunit 1-like	-0.22828	7.766	0.0097	0.53324	C201H316N50O78S3	Q8IZX4	DICTAKEAALEEAELESLDPM[147]TPGPYTSQPPDMYDTNTSLSTSR	[M+7H]7+	protein
	35	CPN2	Carboxypeptidase N subunit 2	0.13844	7.17433	0.00975	0.53324	C75H107N19O24	P22792	DHLGFQVTWPDESK	[M+3H]3+	protein
	36	CO3	Complement C3	-0.21555	8.48258	0.01005	0.53324	C134H200N32O42	P01024	SEFPESWLWNVEDLKEPPKNGISTK	[M+4H]4+	protein
	37	HRG	Histidine-rich glycoprotein	0.23531	7.08954	0.01049	0.53324	C106H156N26O27	P04196	GEVLPLPEANFPSFPLPHHK	[M+4H]4+	protein
	38	ALBU	Serum albumin	0.17184	7.54771	0.0105	0.53324	C74H131N21O19	P02768	KQTALVELVKHKPK	[M+3H]3+	protein
	39	ALBU	Serum albumin	-0.1039	9.77117	0.01062	0.53324	C66H114N18O22	P02768	VPQVSTPTLVEVSR	[M+2H]2+	protein
	40	ALBU	Serum albumin	0.15831	7.34033	0.01121	0.53324	C68H119N19O18	P02768	n[41]QTALVELVKHKPK	[M+4H]4+	protein
	41	FETUA	Alpha-2-HS-glycoprotein	-0.2521	7.45046	0.01151	0.53324	C213H333N55O69S1	P02765	HTLNQIDEVKVWPQQPSGELFEIEIDTLETTCHVLDPTPVAR	[M+7H]7+	protein
	42	CPN2	Carboxypeptidase N subunit 2	0.15585	7.30412	0.01151	0.53324	C139H229N35O41	P22792	TLNLAQNLLAQLPEELFHPLTSLQTLK	[M+3H]3+	protein
	43	CFAB	Complement factor B	0.22999	7.40054	0.0123	0.54435	C124H193N35O39S2	P00751	FLC[101]TGGVSPYADPNTCRGDSGGPLIVHK	[M+4H]4+	protein
	44	CO4B	Complement C4-B	0.17376	8.18871	0.01279	0.54435	C53H90N14O19S1	P0C0L5	EMSGSPASGIPVK	[M+2H]2+	protein
	45	CFAB	Complement factor B	0.24248	7.46408	0.0128	0.54435	C130H201N31O40	P00751	EDYLDVYVFGVGPLVNQVNINALASK	[M+3H]3+	protein
	46	ALBU	Serum albumin	-0.29308	7.90029	0.01305	0.54776	C84H107N15O18	P02768	HPYFYAPELLFFA	[M+2H]2+	protein
	47	ALBU	Serum albumin	-0.12317	7.72175	0.01466	0.5625	C90H124N18O19	P02768	PYFYAPELLFFAKR	[M+3H]3+	protein
	48	HBB	Hemoglobin subunit beta	-0.14419	7.87654	0.01483	0.5625	C62H95N15O14	P68871	LLVVYPWTQR	[M+2H]2+	protein
	49	APOA4	Apolipoprotein A-IV	-0.17341	6.999	0.01532	0.57303	C52H73N11O14	P06727	VNSFFSTFK	[M+2H]2+	protein
	50	APOA4	Apolipoprotein A-IV	-0.12362	7.87125	0.01576	0.57303	C54H77N13O18	P06727	VEPYGENFNK	[M+2H]2+	protein
	51	ALBU	Serum albumin	-0.11021	9.71167	0.01667	0.58448	C39H69N13O15S2	P02768	C[101]CTESLVNR	[M+2H]2+	protein
	52	ALBU	Serum albumin	-0.10741	9.49842	0.01671	0.58448	C96H131N21O20	P02768	HPYFYAPELLFFAKR	[M+4H]4+	protein
	53	HRG	Histidine-rich glycoprotein	0.17364	7.24971	0.01696	0.58656	C99H149N29O34	P04196	YKEENDDFASFRVDRIER	[M+4H]4+	protein
	54	CO3	Complement C3	-0.18211	7.68621	0.01737	0.5903	C205H334N56O80S1	P01024	EGVQKEDIPPADLSDQVPDTESETRILLQGTPVAQMTEDAVDAER	[M+5H]5+	protein
	55	CO3	Complement C3	-0.17088	6.91554	0.01765	0.59119	C64H110N18O26	P01024	SDDKVTLEERLDK	[M+3H]3+	protein
	56	ALBU	Serum albumin	0.20929	7.34938	0.01831	0.60659	C68H119N19O18	P02768	Q[111]TALVELVKHKPK	[M+3H]3+	protein
	57	ALBU	Serum albumin	0.27514	6.25621	0.01874	0.61443	C71H105N21O16	P02768	n[41]FGERAFKAWAVAR	[M+3H]3+	protein
	58	ALBU	Serum albumin	-0.10333	9.27375	0.01946	0.62235	C54H97N17O19S2	P02768	VTKC[101]CTESLVNR	[M+3H]3+	protein
	59	ALBU	Serum albumin	-0.09723	7.40167	0.01975	0.62235	C50H78N14O13	P02768	n[41]YLYEIARR	[M+3H]3+	protein
	60	ALBU	Serum albumin	0.18993	7.846	0.02069	0.62235	C90H158N26O28	P02768	KVPQVSTPTLVEVSRNLGK	[M+3H]3+	protein
	61	FIBG	Fibrinogen gamma chain	-0.25589	7.02039	0.02082	0.62235	C109H159N27O41	P02679	QVRPEHPAETEYDSLYPEDDL	[M+3H]3+	protein
	62	APOA1	Apolipoprotein A-I	-0.53331	7.24267	0.02096	0.62235	C71H106N20O28	P02647	DSGRDYVSQFEGSALG	[M+2H]2+	protein
	63	ANT3	Antithrombin-III	-0.16122	7.7565	0.02138	0.62235	C137H213N33O43S1	P01008	FRIEDGFSLKEQLQDMGLVDLFSPEK	[M+4H]4+	protein
	64	HBA	Hemoglobin subunit alpha	-0.22273	7.61717	0.02155	0.62235	C146H241N45O46S1	P69905	KVADALTNAVAHVDDMPNALSALSDLHAHKLR	[M+5H]5+	protein
	65	ECHD2	Enoyl-CoA hydratase domain-containing protein 2, mitochondrial	-0.14989	7.98483	0.02266	0.63883	C217H357N57O67S4	Q86YB7	GLM[147]NDIAAFPAPTIAAM[147]DGFALGGGLELALACDLRVAASSAVMGLIETTR	[M+7H]7+	protein
	66	APOB	Apolipoprotein B-100	0.09853	7.76471	0.02273	0.63883	C34H62N8O11	P04114	n[41]ALVDTIK	[M+2H]2+	protein
	67	LG3BP	Galectin-3-binding protein	0.2427	6.79258	0.02346	0.64348	C61H106N14O20	Q08380	SDLAVPSELALLK	[M+2H]2+	protein
	68	CO5	Complement C5	0.15608	7.12471	0.02452	0.65972	C50H83N13O16S2	P01031	n[41]EGMLSIMSYR	[M+2H]2+	protein
	69	HEMO	Hemopexin	0.09213	8.857	0.02529	0.66343	C56H81N15O16	P02790	NFPSPVDAAFR	[M+2H]2+	protein
	70	ALBU	Serum albumin	-0.0932	8.93042	0.02823	0.72839	C154H245N45O58S4	P02768	VHTECCHGDLLECADDRADLAKYIC[101]ENQDSISSK	[M+4H]4+	protein
	71	CTRA	Chymotrypsinogen A	-0.1113	7.63521	0.02863	0.73281	C106H159N27O33	P00766	IVNGEEAVPGSWPWQVSLQDK	[M+3H]3+	protein
	72	HRG	Histidine-rich glycoprotein	0.10454	7.65396	0.02927	0.74224	C154H236N48O48S3	P04196	DHSHGPPLPQGPPPLLPMSCSSCQHATFGTNGAQR	[M+4H]4+	protein
	73	HRG	Histidine-rich glycoprotein	0.10113	7.58308	0.02947	0.74224	C41H75N13O12	P04196	ALDLINKR	[M+2H]2+	protein
	74	CFAB	Complement factor B	0.10563	7.28562	0.02971	0.74235	C60H91N17O22	P00751	QLNEINYEDHK	[M+2H]2+	protein
	75	CO3	Complement C3	0.1251	7.31321	0.03126	0.75361	C40H63N11O10	P01024	n[41]IFTVNHK	[M+2H]2+	protein
	76	ANT3	Antithrombin-III	-0.08596	7.84579	0.03152	0.75361	C59H93N17O12	P01008	ANRPFLVFIR	[M+2H]2+	protein
	77	TRY1	Cationic trypsin	-0.11975	6.99208	0.0316	0.75361	C37H61N9O10	P00760	KPGVYTK	[M+2H]2+	protein
	78	ALBU	Serum albumin	-0.11219	9.816	0.03272	0.76895	C44H66N10O12	P02768	YLYEIAR	[M+2H]2+	protein
	79	ATX2	Ataxin-2	-0.26188	6.98904	0.03286	0.76895	C218H334N50O57S5	Q99700	QPTPVYTQPVCFAPNM[147]M[147]YPVPVSPGVQPLYPIPM[147]TPMPVNQAK	[M+7H]7+	protein
	80	ALBU	Serum albumin	-0.11028	7.88917	0.03298	0.76895	C45H81N17O16S2	P02768	C[101]CTESLVNRR	[M+2H]2+	protein
	81	FLRT2	Leucine-rich repeat transmembrane protein FLRT2	0.52487	7.27578	0.03364	0.77109	C151H238N42O45S3	O43155	MLTQGVFDNLSNLKQLTARNNPWFC[69]DCSIK	[M+6H]6+	protein
	82	VTDB	Vitamin D-binding protein	-0.10768	7.77192	0.0341	0.77109	C78H123N19O23	P02774	KFPSGTFEQVSQLVK	[M+3H]3+	protein
	83	PHLD	Phosphatidylinositol-glycan-specific phospholipase D	0.18012	6.67233	0.03444	0.77109	C151H234N36O49	P80108	n[41]FGSALAVLDFNVDGVPDLAVGAPSVGSEQLTYK	[M+4H]4+	protein
	84	ALBU	Serum albumin	-0.08942	10.2302	0.0346	0.77109	C44H73N13O11	P02768	FQNALLVR	[M+2H]2+	protein
	85	ALBU	Serum albumin	-0.14214	8.16567	0.03503	0.77109	C43H69N9O17	P02768	TYETTLEK	[M+2H]2+	protein
	86	FIBA	Fibrinogen alpha chain	0.13164	8.78138	0.03583	0.78328	C48H77N13O19	P02671	GSESGIFTNTK	[M+2H]2+	protein
	87	A2MG	Alpha-2-macroglobulin	-0.06024	7.84054	0.03625	0.7871	C41H63N15O15	P01023	FQVDNNNR	[M+2H]2+	protein
	88	CO8G	Complement component C8 gamma chain	0.12467	7.35242	0.03673	0.79202	C92H133N21O27	P07360	VQEAHLTEDQIFYFPK	[M+3H]3+	protein
	89	CO4B	Complement C4-B	0.14627	7.84762	0.03776	0.80868	C78H127N21O17	P0C0L5	HLVPGAPFLLQALVR	[M+3H]3+	protein
	90	ALBU	Serum albumin	-0.09889	7.82746	0.03822	0.80874	C83H128N20O26S1	P02768	RPCFSALEVDETYVPK	[M+2H]2+	protein
	91	ALBU	Serum albumin	-0.10362	9.96221	0.03849	0.80874	C96H131N21O20	P02768	RHPYFYAPELLFFAK	[M+3H]3+	protein
	92	CO3	Complement C3	0.19692	6.72612	0.03854	0.80874	C82H142N20O20	P01024	VVLVAVDKGVFVLNKK	[M+4H]4+	protein
	93	CO3	Complement C3	0.22502	6.98225	0.03884	0.8097	C76H121N21O22S2	P01024	n[41]VFLDCC[101]NYITELRR	[M+3H]3+	protein
	94	CO4B	Complement C4-B	0.18397	7.58329	0.04158	0.82484	C214H330N56O62S2	P0C0L5	NPSDPMPQAPALWIETTAYALLHLLLHEGKAEMADQAAAWLTR	[M+5H]5+	protein
	95	TRY1	Cationic trypsin	0.06004	8.29575	0.04168	0.82484	C107H179N27O37S2	P00760	SSGTSYPDVLKC[101]LKAPILSDSSCK	[M+4H]4+	protein
	96	A2MG	Alpha-2-macroglobulin	-0.12321	9.74725	0.04191	0.82484	C93H153N21O28S1	P01023	LLLQQVSLPELPGEYSMK	[M+3H]3+	protein
	97	FINC	Fibronectin	0.26374	6.89487	0.04262	0.82484	C130H198N32O42	P02751	SYTITGLQPGTDYKIYLYTLNDNAR	[M+3H]3+	protein
	98	C1S	Complement C1s subcomponent	0.1041	7.60242	0.04268	0.82484	C81H118N20O18S1	P09871	MLTPEHVFIHPGWK	[M+3H]3+	protein
	99	ALBU	Serum albumin	-0.16376	7.51229	0.04312	0.82484	C77H116N16O25S1	P02768	PC[101]FSALEVDETYVPK	[M+2H]2+	protein
	100	HPTR	Haptoglobin-related protein	-0.15853	7.80083	0.04355	0.82484	C116H173N27O37S3	P00739	YVMLPVADQYDC[101]ITHYEGSTCPK	[M+3H]3+	protein
	101	NEK4	Serine/threonine-protein kinase Nek4	-0.11676	7.44096	0.04451	0.82484	C54H91N13O19S1	P51957	ELPSAIM[147]PGSEK	[M+2H]2+	protein
	102	ALBU	Serum albumin	-0.09561	8.6345	0.04458	0.82484	C51H92N14O15	P02768	KLVAASQAALGL	[M+2H]2+	protein
	103	FIBA	Fibrinogen alpha chain	0.08636	8.20996	0.04481	0.82484	C43H75N13O14S2	P02671	n[41]ALTDMPQMR	[M+2H]2+	protein
	104	CO7	Complement component C7	-0.12899	6.82712	0.04527	0.82484	C45H79N17O17	P10643	AASGTQNNVLR	[M+2H]2+	protein
	105	TETN	Tetranectin	-0.22404	7.28921	0.04529	0.82484	C66H100N18O25	P05452	NWETEITAQPDGGK	[M+2H]2+	protein
	106	PLMN	Plasminogen	0.0906	7.97625	0.04544	0.82484	C45H79N11O16	P00747	LSSPAVITDK	[M+2H]2+	protein
	107	APOA1	Apolipoprotein A-I	-0.08155	7.52692	0.04671	0.82484	C52H90N16O21S1	P02647	ETEGLRQEMSK	[M+3H]3+	protein
	108	HEMO	Hemopexin	0.10474	7.50612	0.0474	0.82484	C52H83N15O14	P02790	QGHNSVFLIK	[M+2H]2+	protein
	109	THRB	Prothrombin	0.09582	7.662	0.04749	0.82484	C44H68N12O15	P00734	ETWTANVGK	[M+2H]2+	protein
	110	CO3	Complement C3	0.09685	7.72938	0.04775	0.82484	C147H232N38O51S1	P01024	LESEETMVLEAHDAQGDVPVTVTVHDFPGKK	[M+5H]5+	protein
	111	ALBU	Serum albumin	-0.08832	8.61692	0.04782	0.82484	C111H182N30O33S3	P02768	RMPCAEDYLSVVLNQLC[101]VLHEK	[M+2H]2+	protein
	112	ALBU	Serum albumin	-0.0912	9.13388	0.04814	0.82484	C35H64N8O12	P02768	n[41]LVTDLTK	[M+2H]2+	protein
	113	SAA4	Serum amyloid A-4 protein	0.12573	7.39429	0.0483	0.82484	C43H68N12O11	P35542	FRPDGLPK	[M+2H]2+	protein
	114	KAIN	Kallistatin	-0.09336	7.66508	0.0485	0.82484	C96H150N30O26	P29622	GFQHLLHTLNLPGHGLETR	[M+4H]4+	protein
	115	ALBU	Serum albumin	-0.09754	7.6705	0.04881	0.82484	C60H109N21O20S2	P02768	VTKC[101]CTESLVNRR	[M+3H]3+	protein
	116	ITIH1	Inter-alpha-trypsin inhibitor heavy chain H1	-0.09167	8.35812	0.04917	0.82484	C57H91N15O16S1	P19827	NHMQYEIVIK	[M+2H]2+	protein
	117	ITIH4	Inter-alpha-trypsin inhibitor heavy chain H4	0.08636	7.67575	0.04974	0.82484	C138H202N40O44	Q14624	FSSHVGGTLGQFYQEVLWGSPAASDDGRR	[M+4H]4+	protein

## Sheet: S4 (a) 
			Table S4 (a): Differential Metabolites (P>0.05) Hemetological 1 or 2 vs. 0 in 22qDS
		Sr #	name	description	logFC	AveExpr	P.Value	adj.P.Val	formula	uniprot	peptide	ion	type
		1	3-(3,4-dihydroxyphenyl)propanoic acid	NA	-0.24147	7.47641	0.00201	0.361	C9H10O4	NA	NA	[M+H]1+	small molecule
		2	L-Tyrosine	NA	-0.24229	8.05468	0.00233	0.361	C9H11NO3	NA	NA	[M+H]1+	small molecule
		3	3-(3,4-dihydroxyphenyl)propanoic acid	NA	-0.24229	8.05468	0.00233	0.361	C9H10O4	NA	NA	[M+NH4]1+	small molecule
		4	3-Indolepropionic acid	NA	-0.56749	6.25878	0.00337	0.45109	C11H11NO2	NA	NA	[M-H]-1	small molecule
		5	4-Hydroxybenzaldehyde	NA	-0.19095	7.69908	0.00416	0.45109	C7H6O2	NA	NA	[M+H]1+	small molecule
		6	Acetic acid	NA	0.20355	7.42832	0.00443	0.45109	C2H4O2	NA	NA	[M-H]-1	small molecule
		7	D-(+)-Pyroglutamic Acid	NA	-0.21418	6.37935	0.00707	0.49816	C5H7NO3	NA	NA	[M+Na]1+	small molecule
		8	Cinnamic acid	NA	-0.18623	6.20208	0.00758	0.51836	C9H8O2	NA	NA	[M-H]-1	small molecule
		9	Thromboxane B2	NA	-0.18638	7.47697	0.00953	0.55431	C20H34O6	NA	NA	[M+H]+1	small molecule
		10	L(+)-Ornithine	NA	-0.2019	7.60232	0.01012	0.55431	C5H12N2O2	NA	NA	[M+H]1+	small molecule
		11	NP-008442	NA	0.23847	7.03268	0.01301	0.5637	C32H39NO4	NA	NA	[M-H]1-	small molecule
		12	D-Glucose	NA	-0.63484	7.24859	0.0135	0.5637	C6H12O6	NA	NA	[M-H]-1	small molecule
		13	19-Norandrosterone	NA	0.32996	7.80581	0.01546	0.5637	C18H28O2	NA	NA	[M+H]+1	small molecule
		14	L-Octanoylcarnitine	NA	-0.74129	6.77594	0.01553	0.5637	C15H29NO4	NA	NA	[M+H]+1	small molecule
		15	Proline	NA	-0.18188	7.60916	0.01609	0.5637	C5H9NO2	NA	NA	[M+NH4]1+	small molecule
		16	D-(+)-Proline	NA	-0.18188	7.60916	0.01609	0.5637	C5H9NO2	NA	NA	[M+NH4]1+	small molecule
		17	3b,17b-Dihydroxyetiocholane	NA	-0.15625	6.09543	0.01886	0.5637	C19H32O2	NA	NA	[M+H]+1	small molecule
		18	Retinyl beta-glucuronide	NA	-0.23174	8.13422	0.02344	0.58675	C26H38O7	NA	NA	[M+H]+1	small molecule
		19	[(2R,3S,4S,5R,6R)-3,4,5-trihydroxy-6-[2-(3-hydroxy-5-oxooxolan-3-yl)propoxy]oxan-2-yl]methyl (2E)-3-(3,4-dihydroxyphenyl)prop-2-enoate	NA	-0.23598	6.97854	0.02377	0.58675	C22H28O12	NA	NA	[M+H]1+	small molecule
		20	L-Phenylalanine	NA	-0.07975	8.35311	0.02539	0.58675	C9H11NO2	NA	NA	[M+H]1+	small molecule
		21	Choline	NA	-0.10346	9.3917	0.03055	0.58675	C5H13NO	NA	NA	[M+H]1+	small molecule
		22	25-Hydroxyvitamin D2	NA	-0.22347	7.26538	0.03223	0.58675	C28H44O2	NA	NA	[M+H]+1	small molecule
		23	L(+)-Ornithine	NA	-0.08667	7.60527	0.03512	0.60742	C5H12N2O2	NA	NA	[M+H-H2O]1+	small molecule
		24	Corticosterone	NA	-0.10859	7.89268	0.03645	0.61968	C21H30O4	NA	NA	[M+H]+1	small molecule
		25	Hippuric acid	NA	0.23011	6.99414	0.03727	0.61968	C9H9NO3	NA	NA	[M-H]-1	small molecule
		26	24,25-Dihydroxyvitamin D	NA	-0.17802	6.97811	0.03801	0.61968	C27H44O3	NA	NA	[M+H]+1	small molecule
		27	NP-019483	NA	-0.1905	7.47681	0.04435	0.64272	C19H32O7	NA	NA	[M-H]1-	small molecule
		28	15d PGD2	NA	0.13063	6.179	0.04441	0.64272	C20H30O4	NA	NA	[M+H]+1	small molecule
		29	(<U+00B1>)9-HpODE	NA	1.00862	6.6693	0.04458	0.64272	C18H32O4	NA	NA	[M+H]1+	small molecule
		30	Kynurenic acid	NA	0.08939	6.36859	0.04486	0.64272	C10H7NO3	NA	NA	[M-H]-1	small molecule
		31	Adrenoyl ethanolamide	NA	-0.12401	5.72086	0.04536	0.64608	C24H41NO2	NA	NA	[M+H]+1	small molecule
		32	2-Arachidonylglycerol	NA	-0.46518	6.08083	0.04957	0.65557	C23H38O4	NA	NA	[M-H]-1	small molecule
		33	D-Glucuronic acid	NA	0.36866	6.39484	0.04977	0.65557	C6H10O7	NA	NA	[M-H]-1	small molecule

## Sheet: S4 (b) 
		Table S4 (b): Differential Proteins (P>0.05) Hemetological 1 or 2 vs. 0 in 22qDS
	Sr #	name	description	logFC	AveExpr	P.Value	adj.P.Val	formula	uniprot	peptide	ion	type
	1	HEMO	Hemopexin	-0.15236	8.64278	0.00012	0.29881	C52H83N15O14	P02790	n[41]QGHNSVFLIK	[M+3H]3+	protein
	2	CO9	Complement component C9	-0.23238	7.83135	0.00019	0.29881	C60H99N13O15	P02748	LSPIYNLVPVK	[M+2H]2+	protein
	3	HPT	Haptoglobin	-0.67876	7.19205	0.00041	0.29881	C39H70N14O14	P00738	Q[111]KVSVNER	[M+2H]2+	protein
	4	HEMO	Hemopexin	-0.18964	8.692	0.0005	0.29881	C56H84N14O11	P02790	RLWWLDLK	[M+2H]2+	protein
	5	CO6	Complement component C6	-0.27659	6.94395	0.0006	0.29881	C118H178N32O31S1	P13671	KYNPIPSVQLMGNGFHFLAGEPR	[M+4H]4+	protein
	6	CFAB	Complement factor B	-0.32403	6.83794	0.00066	0.29881	C130H205N39O40S2	P00751	FLC[101]TGGVSPYADPNTCRGDSGGPLIVHKR	[M+4H]4+	protein
	7	CO3	Complement C3	-0.16133	8.63754	0.00077	0.30294	C83H138N24O25	P01024	TELRPGETLNVNFLLR	[M+3H]3+	protein
	8	CO4B	Complement C4-B	-0.28643	7.46757	0.00103	0.31095	C124H178N30O37	P0C0L5	YVSHFETEGPHVLLYFDSVPTSR	[M+4H]4+	protein
	9	FIBA	Fibrinogen alpha chain	-0.2942	8.80514	0.00107	0.31095	C40H69N11O9	P02671	QHLPLIK	[M+2H]2+	protein
	10	TRY1	Cationic trypsin	-0.22938	8.82124	0.00109	0.31095	C57H94N18O25S2	P00760	DSCQGDSGGPVVC[101]SGK	[M+2H]2+	protein
	11	HEMO	Hemopexin	-0.14754	7.96176	0.0012	0.31505	C68H108N22O19	P02790	DPVRGEVPPRYPR	[M+3H]3+	protein
	12	ALBU	Serum albumin	-0.49339	6.92019	0.00143	0.32872	C172H272N44O51S1	P02768	PLVEEPQNLIKQNCELFEQLGEYKFQNALLVR	[M+5H]5+	protein
	13	HPT	Haptoglobin	-0.40572	7.60608	0.00157	0.32872	C50H75N13O18	P00738	HYEGSTVPEK	[M+2H]2+	protein
	14	HRG	Histidine-rich glycoprotein	-0.55221	7.33816	0.00159	0.32872	C112H168N28O28	P04196	n[41]KGEVLPLPEANFPSFPLPHHK	[M+3H]3+	protein
	15	FINC	Fibronectin	-0.39224	7.49116	0.00167	0.32872	C136H216N36O43	P02751	VVTPLSPPTNLHLEANPDTGVLTVSWER	[M+3H]3+	protein
	16	HEMO	Hemopexin	-0.14182	7.90659	0.00245	0.361	C57H84N12O13	P02790	n[41]VWVYPPEKK	[M+3H]3+	protein
	17	HPT	Haptoglobin	-0.5528	8.60954	0.00252	0.361	C61H98N16O24	P00738	TEGDGVYTLNDKK	[M+3H]3+	protein
	18	A1BG	Alpha-1B-glycoprotein	-0.14785	7.75057	0.00252	0.361	C71H115N23O20	P04217	ELHVDGPPPRPQLR	[M+3H]3+	protein
	19	ALBU	Serum albumin	-0.38835	6.22954	0.00384	0.45109	C71H105N21O16	P02768	n[41]FGERAFKAWAVAR	[M+3H]3+	protein
	20	LV151	Immunoglobulin lambda variable 1-51	-0.32407	6.63878	0.00412	0.45109	C82H135N25O25	P01701	n[41]LLIYDNNKRPSGIPDR	[M+4H]4+	protein
	21	ITIH3	Inter-alpha-trypsin inhibitor heavy chain H3	-0.33588	6.69705	0.00417	0.45109	C76H121N17O23	Q06033	VTFELTYEELLKR	[M+3H]3+	protein
	22	A2MG	Alpha-2-macroglobulin	-0.38929	6.60274	0.0043	0.45109	C182H270N40O52	P01023	n[41]KYFPETWIWDLVVVNSAGVAEVGVTVPDTITEWK	[M+3H]3+	protein
	23	HPT	Haptoglobin	-0.51071	8.79025	0.00449	0.45109	C60H94N16O25	P00738	TEGDGVYTLNNEK	[M+2H]2+	protein
	24	CO9	Complement component C9	-0.22677	6.99624	0.00472	0.45109	C68H98N16O24	P02748	TEHYEEQIEAFK	[M+3H]3+	protein
	25	A0A140TA44	C4a anaphylatoxin	-0.39712	6.94665	0.00473	0.45109	C130H208N32O42	A0A140TA44	DSSTWLTAFVLKVLSLAQEQVGGSPEK	[M+3H]3+	protein
	26	PON1	Serum paraoxonase/arylesterase 1	0.19511	7.90268	0.00504	0.46559	C52H89N13O18	P27169	IQNILTEEPK	[M+2H]2+	protein
	27	ITIH3	Inter-alpha-trypsin inhibitor heavy chain H3	-0.24914	7.15486	0.00529	0.46559	C53H83N11O18	Q06033	EVSFDVELPK	[M+2H]2+	protein
	28	APOA1	Apolipoprotein A-I	-0.37133	7.44392	0.00532	0.46559	C68H108N22O22	P02647	THLAPYSDELRQR	[M+3H]3+	protein
	29	KVD20	Immunoglobulin kappa variable 3D-20	0.28644	7.44481	0.00556	0.47277	C46H76N12O15	A0A0C4DH25	n[41]LLIYDASSR	[M+2H]2+	protein
	30	A1BG	Alpha-1B-glycoprotein	-0.16048	7.5497	0.00586	0.48507	C186H295N51O64S1	P04217	TDGEGALSEPSATVTIEELAAPPPPVLMHHGESSQVLHPGNK	[M+5H]5+	protein
	31	HEMO	Hemopexin	-0.11294	8.25954	0.00634	0.49816	C139H210N36O45S2	P02790	SLGPNSCSANGPGLYLIHGPNLYC[101]YSDVEK	[M+3H]3+	protein
	32	PLMN	Plasminogen	0.28125	7.26686	0.00648	0.49816	C41H66N10O11	P00747	n[41]LFLEPTR	[M+2H]2+	protein
	33	HEP2	Heparin cofactor 2	-0.41836	6.76946	0.00656	0.49816	C44H75N17O18S1	P05546	n[41]NGNMAGISDQR	[M+2H]2+	protein
	34	TRFE	Serotransferrin	-0.27614	7.11286	0.00692	0.49816	C66H102N16O16	P02787	LLFKDSAHGFLK	[M+3H]3+	protein
	35	CO3	Complement C3	-0.12245	8.29616	0.00708	0.49816	C54H93N13O18	P01024	VTIKPAPETEK	[M+3H]3+	protein
	36	A2MG	Alpha-2-macroglobulin	-0.2188	6.70184	0.00712	0.49816	C51H83N19O17S2	P01023	EQAPHC[101]ICANGR	[M+3H]3+	protein
	37	CO3	Complement C3	-0.36899	7.33292	0.00774	0.51836	C35H64N10O9	P01024	KGPLLNK	[M+2H]2+	protein
	38	C1RL	Complement C1r subcomponent-like protein	0.36664	7.93832	0.00853	0.55431	C81H115N23O20	Q9NZP8	n[41]LGNFPWQAFTSIHGR	[M+3H]3+	protein
	39	CO8G	Complement component C8 gamma chain	-0.27645	7.58189	0.00956	0.55431	C93H151N27O30S1	P07360	AEATTLHVAPQGTAMAVSTFR	[M+3H]3+	protein
	40	CO3	Complement C3	-0.149	8.21186	0.00978	0.55431	C93H156N26O35	P01024	VPVAVQGEDTVQSLTQGDGVAK	[M+3H]3+	protein
	41	HEMO	Hemopexin	-0.36099	8.22514	0.00992	0.55431	C161H249N43O51S2	P02790	SLGPNSC[101]SANGPGLYLIHGPNLYCYSDVEKLNAAK	[M+4H]4+	protein
	42	B4E1Z4	C3/C5 convertase	-0.21055	7.88038	0.00998	0.55431	C107H164N32O36S2	B4E1Z4	WSGQTAICDNGAGYCSNPGIPIGTR	[M+3H]3+	protein
	43	ALS	Insulin-like growth factor-binding protein complex acid labile subunit	0.1925	6.83014	0.01038	0.55431	C57H99N21O16	P35858	LSHNAIASLRPR	[M+3H]3+	protein
	44	IGHM	Immunoglobulin heavy constant mu	-0.39915	7.45354	0.01057	0.55431	C84H123N23O21	P01871	VSVFVPPRDGFFGNPR	[M+3H]3+	protein
	45	FINC	Fibronectin	-0.30541	6.98754	0.01062	0.55431	C101H163N29O35	P02751	TETITGFQVDAVPANGQTPIQR	[M+3H]3+	protein
	46	IGHG1	Immunoglobulin heavy constant gamma 1	0.36564	6.75192	0.01071	0.55431	C89H144N22O33S1	P01857	TPEVTC[222]VVVDVSHEDPEVK	[M+4H]4+	protein
	47	C4BPA	C4b-binding protein alpha chain	-0.15078	7.01195	0.01091	0.55431	C121H173N35O39S2	P04003	SRPANHC[101]VYFYGDEISFSCHETSR	[M+4H]4+	protein
	48	A2MG	Alpha-2-macroglobulin	-0.16687	8.42346	0.01092	0.55431	C222H339N55O70S1	P01023	YNILPEKEEFPFALGVQTLPQTCDEPKAHTSFQISLSVSYTGSR	[M+5H]5+	protein
	49	CFAH	Complement factor H	0.29628	7.19925	0.01187	0.5637	C124H175N31O43S3	P08603	FVC[101]NSGYKIEGDEEMHCSDDGFWSK	[M+4H]4+	protein
	50	C1R	Complement C1r subcomponent	-0.21831	7.34778	0.0127	0.5637	C70H119N21O20S2	P00736	C[101]LPVCGKPVNPVEQR	[M+3H]3+	protein
	51	C4BPA	C4b-binding protein alpha chain	-0.38886	6.9386	0.0128	0.5637	C135H202N32O39S1	P04003	KPDVSHGEMVSGFGPIYNYKDTIVFK	[M+4H]4+	protein
	52	CO3	Complement C3	-0.15205	7.9457	0.01304	0.5637	C89H140N24O28	P01024	KVEGTAFVIFGIQDGEQR	[M+3H]3+	protein
	53	HEMO	Hemopexin	-0.16134	7.50384	0.01328	0.5637	C52H83N15O14	P02790	QGHNSVFLIK	[M+2H]2+	protein
	54	AACT	Alpha-1-antichymotrypsin	-0.25223	7.40192	0.0134	0.5637	C78H129N23O27	P01011	EQLSLLDRFTEDAKR	[M+4H]4+	protein
	55	KV37	Probable non-functional immunoglobulin kappa variable 3-7	0.28351	7.91797	0.01342	0.5637	C45H76N12O13	A0A075B6H7	n[41]LLIYGASTR	[M+2H]2+	protein
	56	CO3	Complement C3	-0.15361	7.63576	0.01391	0.5637	C34H61N9O13	P01024	SVQLTEK	[M+1H]1+	protein
	57	CO3	Complement C3	-0.13582	7.9067	0.01405	0.5637	C41H74N12O14	P01024	GLEVTITAR	[M+2H]2+	protein
	58	CO6	Complement component C6	-0.36272	6.86027	0.01406	0.5637	C95H150N24O35	P13671	VPANLENVGFEVQTAEDDLK	[M+3H]3+	protein
	59	FIBG	Fibrinogen gamma chain	-0.21899	7.90932	0.01418	0.5637	C95H144N24O31S1	P02679	TSTADYAMFKVGPEADKYR	[M+4H]4+	protein
	60	APOE	Apolipoprotein E	-0.22505	8.04632	0.01437	0.5637	C42H73N13O13	P02649	n[41]LGPLVEQGR	[M+2H]2+	protein
	61	CERU	Ceruloplasmin	-0.23589	7.70727	0.01455	0.5637	C61H98N16O19	P00450	AETGDKVYVHLK	[M+3H]3+	protein
	62	HPT	Haptoglobin	-0.32827	8.22224	0.01466	0.5637	C37H62N14O12	P00738	NPANPVQR	[M+2H]2+	protein
	63	ALBU	Serum albumin	-0.36033	7.46122	0.01491	0.5637	C114H176N30O34S1	P02768	QNCELFEQLGEYKFQNALLVR	[M+3H]3+	protein
	64	B4E1Z4	C3/C5 convertase	-0.20148	7.066	0.01495	0.5637	C40H74N12O11	B4E1Z4	n[41]ISVIRPSK	[M+3H]3+	protein
	65	CO3	Complement C3	-0.18627	7.37443	0.01647	0.5637	C70H108N16O17S1	P01024	IRYYTYLIMNK	[M+3H]3+	protein
	66	FIBA	Fibrinogen alpha chain	-0.2221	8.47819	0.01662	0.5637	C70H104N22O24	P02671	ESSSHHPGIAEFPSR	[M+3H]3+	protein
	67	CFAH	Complement factor H	-0.20072	7.29495	0.01671	0.5637	C53H90N16O15	P08603	IDVHLVPDRK	[M+3H]3+	protein
	68	HPT	Haptoglobin	-0.37376	7.14297	0.01711	0.5637	C67H109N19O25	P00738	LRTEGDGVYTLNDK	[M+3H]3+	protein
	69	CFAH	Complement factor H	-0.18735	7.70781	0.01712	0.5637	C116H193N31O31S2	P08603	SITC[101]IHGVWTQLPQCVAIDKLKK	[M+4H]4+	protein
	70	HEMO	Hemopexin	-0.11059	8.8517	0.0178	0.5637	C56H81N15O16	P02790	NFPSPVDAAFR	[M+2H]2+	protein
	71	GELS	Gelsolin	-0.17961	7.82673	0.01794	0.5637	C37H66N12O13	P06396	n[41]TGAQELLR	[M+2H]2+	protein
	72	ITIH3	Inter-alpha-trypsin inhibitor heavy chain H3	-0.23711	6.8263	0.01808	0.5637	C72H124N22O27S2	Q06033	SMEDKGMTNINDGLLR	[M+3H]3+	protein
	73	HEMO	Hemopexin	-0.09747	8.06259	0.01809	0.5637	C57H89N17O16	P02790	FDPVRGEVPPR	[M+3H]3+	protein
	74	CFAB	Complement factor B	-0.14967	8.03595	0.01879	0.5637	C63H97N17O26	P00751	VSEADSSNADWVTK	[M+2H]2+	protein
	75	TRFE	Serotransferrin	-0.19063	7.59857	0.01909	0.5637	C69H110N22O23	P02787	HSTIFENLANKADR	[M+3H]3+	protein
	76	HEMO	Hemopexin	-0.12552	8.43578	0.01914	0.5637	C77H117N23O20	P02790	FDPVRGEVPPRYPR	[M+3H]3+	protein
	77	CO3	Complement C3	-0.14261	7.88108	0.01924	0.5637	C49H84N12O17	P01024	TIKPAPETEK	[M+2H]2+	protein
	78	CO3	Complement C3	-0.11758	7.92041	0.01932	0.5637	C69H110N18O20	P01024	LVAYYTLIGASGQR	[M+3H]3+	protein
	79	FIBG	Fibrinogen gamma chain	-0.15026	7.88784	0.01943	0.5637	C39H62N10O14	P02679	DGSVDFKK	[M+2H]2+	protein
	80	CO9	Complement component C9	-0.37203	7.29346	0.01947	0.5637	C62H96N18O18	P02748	SIEVFGQFNGKR	[M+2H]2+	protein
	81	VTNC	Vitronectin	-0.25096	6.91068	0.01948	0.5637	C93H145N25O26	P04004	LIRDVWGIEGPIDAAFTR	[M+3H]3+	protein
	82	APOA1	Apolipoprotein A-I	0.18328	7.91414	0.0195	0.5637	C83H140N22O27	P02647	VKDLATVYVDVLKDSGR	[M+4H]4+	protein
	83	APOB	Apolipoprotein B-100	-0.74585	7.5297	0.01957	0.5637	C110H171N27O33S1	P04114	TIDQMLNSELQWPVPDIYLR	[M+3H]3+	protein
	84	ALBU	Serum albumin	-0.34546	7.32876	0.0197	0.5637	C49H74N14O10	P02768	n[41]AFKAWAVAR	[M+3H]3+	protein
	85	CFAB	Complement factor B	-0.39352	7.75186	0.01997	0.5637	C51H86N12O18	P00751	EELLPAQDIK	[M+2H]2+	protein
	86	VTDB	Vitamin D-binding protein	-0.39352	7.75186	0.01997	0.5637	C51H86N12O18	P02774	LPDATPTELAK	[M+2H]2+	protein
	87	A1AT	Alpha-1-antitrypsin	-0.47832	7.60751	0.02037	0.5637	C124H190N28O30S2	P01009	FNKPFVFLMIEQNTKSPLFMGK	[M+4H]4+	protein
	88	CO3	Complement C3	-0.20737	7.35211	0.02047	0.5637	C45H82N14O13	P01024	RQGALELIK	[M+2H]2+	protein
	89	HEMO	Hemopexin	-0.07955	8.18319	0.02078	0.5637	C69H104N16O18	P02790	GDKVWVYPPEKK	[M+3H]3+	protein
	90	IGHG4	Immunoglobulin heavy constant gamma 4	0.6734	8.36043	0.02081	0.5637	C87H128N20O28	P01861	TTPPVLDSDGSFFLYSR	[M+2H]2+	protein
	91	ALBU	Serum albumin	-0.19215	7.551	0.02172	0.57935	C74H131N21O19	P02768	KQTALVELVKHKPK	[M+3H]3+	protein
	92	HPT	Haptoglobin	-0.25161	8.80784	0.02224	0.58675	C41H70N12O12	P00738	ILGGHLDAK	[M+2H]2+	protein
	93	A2GL	Leucine-rich alpha-2-glycoprotein	-0.20559	7.09843	0.02283	0.58675	C46H69N11O12	P02750	YLFLNGNK	[M+2H]2+	protein
	94	APOB	Apolipoprotein B-100	-0.31079	7.90654	0.02313	0.58675	C45H72N12O15	P04114	NNALDFVTK	[M+1H]1+	protein
	95	AACT	Alpha-1-antichymotrypsin	-0.13441	7.47416	0.02317	0.58675	C77H133N19O25S2	P01011	MEEVEAMLLPETLKR	[M+3H]3+	protein
	96	CFAH	Complement factor H	-0.12829	7.52592	0.02354	0.58675	C132H203N33O40S3	P08603	WSHPPSC[101]IKTDCLSLPSFENAIPMGEK	[M+4H]4+	protein
	97	FINC	Fibronectin	0.20479	7.74343	0.0239	0.58675	C69H106N16O24	P02751	SYTITGLQPGTDYK	[M+2H]2+	protein
	98	ANT3	Antithrombin-III	0.20227	7.47724	0.02436	0.58675	C99H152N26O31	P01008	LPGIVAEGRDDLYVSDAFHK	[M+4H]4+	protein
	99	CO4B	Complement C4-B	-0.22534	7.76676	0.02446	0.58675	C55H95N17O18	P0C0L5	LVNGQSHISLSK	[M+3H]3+	protein
	100	FIBA	Fibrinogen alpha chain	-0.19527	8.30624	0.02488	0.58675	C97H142N28O35	P02671	PNNPDWGTFEEVSGNVSPGTR	[M+3H]3+	protein
	101	A2GL	Leucine-rich alpha-2-glycoprotein	-0.18364	7.27957	0.02504	0.58675	C65H113N19O18	P02750	LHLEGNKLQVLGK	[M+3H]3+	protein
	102	CO3	Complement C3	-0.13943	8.14635	0.02553	0.58675	C42H65N9O12	P01024	n[41]IWDVVEK	[M+2H]2+	protein
	103	APOB	Apolipoprotein B-100	0.33086	7.33403	0.02555	0.58675	C88H147N21O26S1	P04114	TILGTMPAFEVSLQALQK	[M+3H]3+	protein
	104	CFAB	Complement factor B	-0.38789	6.64322	0.02558	0.58675	C85H141N25O27S2	P00751	YGQTIRPIC[101]LPCTEGTTR	[M+3H]3+	protein
	105	CO3	Complement C3	-0.15467	8.3797	0.0259	0.58675	C100H157N23O34S1	P01024	VQLSNDFDEYIMAIEQTIK	[M+2H]2+	protein
	106	CO3	Complement C3	-0.12531	7.85508	0.02607	0.58675	C65H106N18O20S1	P01024	GQGTLSVVTMYHAK	[M+3H]3+	protein
	107	CO6	Complement component C6	-0.36725	6.74003	0.02673	0.58675	C40H64N10O13	P13671	ALQEYAAK	[M+2H]2+	protein
	108	HRG	Histidine-rich glycoprotein	-0.22325	7.85681	0.02683	0.58675	C53H81N13O14	P04196	n[41]DGYLFQLLR	[M+2H]2+	protein
	109	CBG	Corticosteroid-binding globulin	0.38098	7.00376	0.02719	0.58675	C114H191N31O33S3	P08185	NIFISPVSISMALAMLSLGTC[222]GHTR	[M+4H]4+	protein
	110	TRY1	Cationic trypsin	-0.07044	9.14054	0.02724	0.58675	C108H178N30O37S2	P00760	VASISLPTSCASAGTQC[101]LISGWGNTK	[M+3H]3+	protein
	111	CERU	Ceruloplasmin	0.36961	7.91092	0.0274	0.58675	C155H234N36O51	P00450	QKDVDKEFYLFPTVFDENESLLLEDNIR	[M+4H]4+	protein
	112	CO3	Complement C3	-0.10825	7.92422	0.02808	0.58675	C79H119N19O25	P01024	YISKYELDKAFSDR	[M+4H]4+	protein
	113	CBPN	Carboxypeptidase N catalytic chain	0.7091	7.11508	0.02809	0.58675	C162H245N47O57S1	P15169	GMVLDENYNNLANAVISVSGINHDVTSGDHGDYFR	[M+4H]4+	protein
	114	A1AT	Alpha-1-antitrypsin	-0.22364	7.49114	0.02825	0.58675	C154H234N36O49	P01009	LVDKFLEDVKKLYHSEAFTVNFGDTEEAK	[M+5H]5+	protein
	115	C1S	Complement C1s subcomponent	-0.11423	6.97908	0.02845	0.58675	C42H76N12O9	P09871	LPVAPLRK	[M+2H]2+	protein
	116	ALBU	Serum albumin	-0.45913	7.24611	0.02885	0.58675	C117H164N28O24	P02768	RHPYFYAPELLFFAKRYK	[M+4H]4+	protein
	117	APOA1	Apolipoprotein A-I	-0.26932	8.16581	0.02891	0.58675	C63H94N16O19S1	P02647	KWQEEMELYR	[M+2H]2+	protein
	118	CERU	Ceruloplasmin	0.23297	7.99211	0.02907	0.58675	C94H150N20O22	P00450	TTIEKPVWLGFLGPIIK	[M+3H]3+	protein
	119	IGHG1	Immunoglobulin heavy constant gamma 1	-0.19083	7.81597	0.02931	0.58675	C101H156N22O24S1	P01857	CPAPELLGGPSVFLFPPKPK	[M+3H]3+	protein
	120	HBB	Hemoglobin subunit beta	-0.34908	7.45543	0.02938	0.58675	C75H120N20O23	P68871	VLGAFSDGLAHLDNLK	[M+3H]3+	protein
	121	FIBA	Fibrinogen alpha chain	-0.1622	7.87859	0.0295	0.58675	C60H101N17O20	P02671	n[41]TVIGPDGHKEVTK	[M+3H]3+	protein
	122	CO3	Complement C3	-0.0949	7.79005	0.0295	0.58675	C74H118N20O22S1	P01024	SYTVAIAGYALAQMGR	[M+3H]3+	protein
	123	ALBU	Serum albumin	-0.48892	8.35803	0.03003	0.58675	C90H119N17O19	P02768	HPYFYAPELLFFAK	[M+3H]3+	protein
	124	HPT	Haptoglobin	-0.36577	7.11051	0.03055	0.58675	C54H92N14O17S2	P00738	LPEC[101]EAVCGKPK	[M+3H]3+	protein
	125	CO3	Complement C3	-0.2784	7.47922	0.03055	0.58675	C40H74N10O13	P01024	n[41]KLVLSSEK	[M+2H]2+	protein
	126	ALBU	Serum albumin	-0.16451	8.04084	0.03084	0.58675	C42H75N13O15	P02768	TPVSDRVTK	[M+2H]2+	protein
	127	CO3	Complement C3	-0.11063	7.9123	0.03178	0.58675	C34H62N8O12	P01024	n[41]LVLSSEK	[M+2H]2+	protein
	128	HEMO	Hemopexin	-0.1522	7.68538	0.03194	0.58675	C161H249N43O51S2	P02790	SLGPNSCSANGPGLYLIHGPNLYCYSDVEKLNAAK	[M+3H]3+	protein
	129	CO3	Complement C3	-0.10896	7.89392	0.03197	0.58675	C45H82N12O13	P01024	n[41]QGALELIKK	[M+3H]3+	protein
	130	CBG	Corticosteroid-binding globulin	0.18841	7.10027	0.03198	0.58675	C97H144N28O28	P08185	SETEIHQGFQHLHQLFAK	[M+4H]4+	protein
	131	CERU	Ceruloplasmin	-0.27462	7.13692	0.03236	0.58675	C97H136N22O30	P00450	TYYIAAVEVEWDYSPQR	[M+3H]3+	protein
	132	ALBU	Serum albumin	0.18198	8.388	0.0324	0.58675	C39H61N9O14	P02768	n[41]AEFAEVSK	[M+2H]2+	protein
	133	FIBA	Fibrinogen alpha chain	-0.15966	8.78557	0.03245	0.58675	C48H77N13O19	P02671	GSESGIFTNTK	[M+2H]2+	protein
	134	CO5	Complement C5	0.23456	7.69586	0.03249	0.58675	C84H131N19O27	P01031	ALVEGVDQLFTDYQIK	[M+2H]2+	protein
	135	HPT	Haptoglobin	-0.23774	7.62454	0.03261	0.58675	C34H52N10O13	P00738	n[41]DYAEVGR	[M+2H]2+	protein
	136	A1AT	Alpha-1-antitrypsin	0.12989	8.27759	0.03277	0.58675	C54H78N14O14	P01009	GKWERPFEV	[M+2H]2+	protein
	137	A2MG	Alpha-2-macroglobulin	-0.16057	7.3317	0.03283	0.58675	C111H178N28O37	P01023	NEDSLVFVQTDKSIYKPGQTVK	[M+4H]4+	protein
	138	FIBB	Fibrinogen beta chain	-0.14184	8.99351	0.0338	0.59054	C50H73N13O11	P02675	IRPFFPQQ	[M+2H]2+	protein
	139	HPT	Haptoglobin	-0.2384	8.31097	0.0339	0.59054	C74H126N20O24S2	P00738	AVGDKLPECEAVC[101]GKPK	[M+3H]3+	protein
	140	CO3	Complement C3	-0.16311	8.14951	0.0339	0.59054	C42H71N9O9S1	P01024	LMNIFLK	[M+2H]2+	protein
	141	AACT	Alpha-1-antichymotrypsin	-0.18885	7.54911	0.03395	0.59054	C46H77N11O13	P01011	KLINDYVK	[M+2H]2+	protein
	142	FIBG	Fibrinogen gamma chain	-0.22205	8.5057	0.03561	0.61032	C48H72N14O17	P02679	VELEDWNGR	[M+2H]2+	protein
	143	HPT	Haptoglobin	-0.28166	8.3757	0.03567	0.61032	C41H70N12O12	P00738	n[41]ILGGHLDAK	[M+3H]3+	protein
	144	PON1	Serum paraoxonase/arylesterase 1	0.23801	7.20819	0.03667	0.61968	C73H112N16O25	P27169	STVELFKFQEEEK	[M+3H]3+	protein
	145	TRFE	Serotransferrin	0.23872	7.24403	0.03694	0.61968	C68H111N19O23	P02787	SASDLTWDNLKGKK	[M+3H]3+	protein
	146	C1QA	Complement C1q subcomponent subunit A	-0.10085	7.85451	0.03704	0.61968	C35H56N10O9	P02745	PAFSAIR	[M+2H]2+	protein
	147	HEMO	Hemopexin	-0.13962	7.36003	0.03795	0.61968	C139H210N36O45S2	P02790	SLGPNSCSANGPGLYLIHGPNLYCYSDVEK	[M+2H]2+	protein
	148	A2MG	Alpha-2-macroglobulin	0.16027	8.6287	0.03829	0.61968	C146H241N35O45	P01023	GGVEDEVTLSAYITIALLEIPLTVTHPVVR	[M+3H]3+	protein
	149	CFAB	Complement factor B	-0.17395	7.62081	0.03845	0.61968	C88H128N20O19	P00751	DFHINLFQVLPWLK	[M+2H]2+	protein
	150	ANGT	Angiotensinogen	0.17481	7.9403	0.03857	0.61968	C57H101N15O17	P01019	ALQDQLVLVAAK	[M+2H]2+	protein
	151	CO3	Complement C3	-0.09958	8.06565	0.03885	0.61968	C97H159N27O33S1	P01024	SLYVSATVILHSGSDMVQAER	[M+3H]3+	protein
	152	CFAB	Complement factor B	-0.17324	7.72403	0.03911	0.61968	C107H164N32O36S2	P00751	WSGQTAIC[101]DNGAGYCSNPGIPIGTR	[M+3H]3+	protein
	153	TRFE	Serotransferrin	-0.13004	7.78573	0.03917	0.61968	C60H96N16O21	P02787	KSASDLTWDNLK	[M+2H]2+	protein
	154	CO3	Complement C3	-0.10471	7.42411	0.03949	0.62159	C84H138N20O29S1	P01024	DSITTWEILAVSMSDKK	[M+3H]3+	protein
	155	APOA4	Apolipoprotein A-IV	-0.11781	8.12559	0.0403	0.63112	C75H123N21O21S1	P06727	LNHQLEGLTFQMKK	[M+4H]4+	protein
	156	CO3	Complement C3	-0.13353	7.51505	0.04066	0.63371	C112H178N32O35S1	P01024	Q[111]KPDGVFQEDAPVIHQEMIGGLR	[M+3H]3+	protein
	157	CO4B	Complement C4-B	-0.1408	8.14503	0.04099	0.63518	C43H70N10O14S1	P0C0L5	TYNVLDMK	[M+2H]2+	protein
	158	TRFE	Serotransferrin	0.36888	6.86122	0.04122	0.63518	C109H173N29O29S1	P02787	DLLFKDSAHGFLKVPPRMDAK	[M+5H]5+	protein
	159	FA9	Coagulation factor IX	-0.21751	6.37149	0.04136	0.63518	C49H83N13O13	P00740	SALVLQYLR	[M+2H]2+	protein
	160	ANGT	Angiotensinogen	0.24917	7.37876	0.0424	0.64272	C66H102N18O17S1	P01019	IDRFMQAVTGWK	[M+3H]3+	protein
	161	FIBG	Fibrinogen gamma chain	-0.31974	8.22373	0.04256	0.64272	C45H73N13O15	P02679	RLDGSVDFK	[M+2H]2+	protein
	162	ITIH3	Inter-alpha-trypsin inhibitor heavy chain H3	-0.20545	6.76876	0.04268	0.64272	C65H103N21O20	Q06033	GHVSFKPSLDQQR	[M+3H]3+	protein
	163	AACT	Alpha-1-antichymotrypsin	-0.11858	8.35581	0.04282	0.64272	C84H122N20O30	P01011	LYGSEAFATDFQDSAAAK	[M+2H]2+	protein
	164	IGHM	Immunoglobulin heavy constant mu	-0.28619	7.90889	0.04336	0.64272	C36H58N10O9	P01871	GFPSVLR	[M+1H]1+	protein
	165	HPT	Haptoglobin	-0.25171	8.90376	0.04379	0.64272	C35H59N11O11	P00738	LGGHLDAK	[M+2H]2+	protein
	166	HPT	Haptoglobin	-0.273	8.04232	0.0442	0.64272	C56H87N15O19	P00738	HYEGSTVPEKK	[M+3H]3+	protein
	167	CO3	Complement C3	-0.10321	8.1637	0.04451	0.64272	C48H82N14O21	P01024	SDDKVTLEER	[M+3H]3+	protein
	168	CO3	Complement C3	0.19133	7.74938	0.04452	0.64272	C40H72N12O13	P01024	SLPESLKR	[M+2H]2+	protein
	169	CO3	Complement C3	-0.10145	7.66073	0.04464	0.64272	C34H60N8O12	P01024	SIPESLK	[M+1H]1+	protein
	170	CLUS	Clusterin	-0.08053	8.17351	0.04492	0.64272	C42H70N10O12	P10909	KYNELLK	[M+2H]2+	protein
	171	HBA	Hemoglobin subunit alpha	-0.28193	7.04416	0.04622	0.65041	C128H206N38O43S1	P69905	VADALTNAVAHVDDMPNALSALSDLHAHK	[M+5H]5+	protein
	172	A1BG	Alpha-1B-glycoprotein	-0.1414	7.57157	0.04642	0.65041	C39H68N12O12S1	P04217	CLAPLEGAR	[M+2H]2+	protein
	173	TRFE	Serotransferrin	-0.13958	7.3093	0.04661	0.65041	C70H107N17O19	P02787	n[41]DLLFKDSAHGFLK	[M+3H]3+	protein
	174	HPT	Haptoglobin	-0.63961	7.29622	0.04669	0.65041	C92H141N25O32	P00738	TEGDGVYTLNNEKQWINK	[M+3H]3+	protein
	175	CO3	Complement C3	-0.18046	7.73416	0.0473	0.65385	C103H176N28O35S1	P01024	ILLQGTPVAQMTEDAVDAERLK	[M+3H]3+	protein
	176	HEMO	Hemopexin	-0.14102	7.42054	0.04736	0.65385	C57H84N12O13	P02790	VWVYPPEKK	[M+2H]2+	protein
	177	ANGT	Angiotensinogen	0.30719	7.12856	0.04792	0.65557	C76H135N23O22	P01019	VLSALQAVQGLLVAQGR	[M+3H]3+	protein
	178	CFAH	Complement factor H	-0.15867	6.96614	0.04796	0.65557	C51H74N14O19S2	P08603	CNMGYEYSER	[M+2H]2+	protein
	179	CO3	Complement C3	-0.09924	7.12351	0.04845	0.65557	C50H84N18O22	P01024	SGSDEVQVGQQR	[M+2H]2+	protein
	180	CO3	Complement C3	-0.09763	8.29084	0.04855	0.65557	C36H62N12O14	P01024	NEQVEIR	[M+2H]2+	protein
	181	CO3	Complement C3	-0.11182	7.89922	0.04907	0.65557	C39H71N9O11	P01024	VVLVAVDK	[M+2H]2+	protein
	182	CO4B	Complement C4-B	-0.33364	6.95659	0.04927	0.65557	C100H156N30O32	P0C0L5	EGAIHREELVYELNPLDHR	[M+4H]4+	protein
	183	HBB	Hemoglobin subunit beta	-0.18484	7.87978	0.0501	0.65719	C64H95N15O19	P68871	EFTPPVQAAYQK	[M+2H]2+	protein
	184	IC1	Plasma protease C1 inhibitor	-0.35325	7.14862	0.0508	0.66009	C168H245N39O38S1	P05155	TLLVFEVQQPFLFVLWDQQHKFPVFMGR	[M+4H]4+	protein

## Sheet: S5 (a) 
		Table S5 (a): Differential Metabolites (P>0.05) Medical 2 vs. 0 or 1 in 22qDS
	Sr #	name	description	logFC	AveExpr	P.Value	adj.P.Val	formula	uniprot	peptide	ion	type
	1	Canthaxanthin	NA	-0.18394	5.99103	0.00255	0.99788	C40H52O2	NA	NA	[M+H]+1	small molecule
	2	25-Hydroxyvitamin D2	NA	-0.18058	7.26538	0.00641	0.99788	C28H44O2	NA	NA	[M+H]+1	small molecule
	3	Lanosterin	NA	-0.15591	5.67854	0.00703	0.99788	C30H50O	NA	NA	[M+H]+1	small molecule
	4	Pregnenolone sulfate	NA	-0.28922	6.74332	0.00704	0.99788	C21H32O5S	NA	NA	[M-H]-1	small molecule
	5	N1-Methyl-2-pyridone-5-carboxamide	NA	0.19121	7.27819	0.01045	0.99788	C7H8N2O2	NA	NA	[M+H]+1	small molecule
	6	NP-014839	NA	-0.05676	7.82103	0.01309	0.99788	C19H22O3	NA	NA	[M-H]1-	small molecule
	7	Testosterone sulfate	NA	-0.29353	7.11986	0.01324	0.99788	C19H28O5S	NA	NA	[M-H]1-	small molecule
	8	Dehydroepiandrosterone sulfate	NA	-0.29353	7.11986	0.01324	0.99788	C19H28O5S	NA	NA	[M-H]-1	small molecule
	9	NP-018986	NA	-0.30546	5.41743	0.01571	0.99788	C31H43N7O6	NA	NA	[M-H]1-	small molecule
	10	24,25-Dihydroxyvitamin D	NA	-0.13182	6.97811	0.01666	0.99788	C27H44O3	NA	NA	[M+H]+1	small molecule
	11	NP-011548	NA	-0.07521	7.49432	0.01676	0.99788	C18H34O3	NA	NA	[M-H]1-	small molecule
	12	Alpha-Tocopherol	NA	-0.1592	5.75914	0.01871	0.99788	C29H50O2	NA	NA	[M-H]-1	small molecule
	13	Ursodeoxycholic acid 3-sulfate	NA	-0.27139	6.51286	0.01999	0.99788	C24H40O7S	NA	NA	[M-H]-1	small molecule
	14	?-Linolenic Acid	NA	-0.07499	8.50032	0.02067	0.99788	C18H30O2	NA	NA	[M+H]1+	small molecule
	15	Ibuprofen	NA	0.09487	8.16224	0.02083	0.99788	C13H18O2	NA	NA	[M+H]+1	small molecule
	16	NP-014287	NA	-0.07399	8.49849	0.02129	0.99788	C18H32O3	NA	NA	[M+H]1+	small molecule
	17	Gabapentin	NA	-0.13749	7.74095	0.02223	0.99788	C9H17NO2	NA	NA	[M+H]+1	small molecule
	18	Linoleic acid	NA	-0.07268	8.24273	0.02724	0.99788	C18H32O2	NA	NA	[M+H]1+	small molecule
	19	NP-011548	NA	-0.07268	8.24273	0.02724	0.99788	C18H34O3	NA	NA	[M+H-H2O]1+	small molecule
	20	Androsterone sulfate	NA	-0.19525	7.35978	0.02801	0.99788	C19H30O5S	NA	NA	[M-H]-1	small molecule
	21	Bis(2-ethylhexyl) terephthalate	NA	-0.21039	6.95295	0.02842	0.99788	C24H38O4	NA	NA	[M+H]1+	small molecule
	22	D-(+)-Pyroglutamic Acid	NA	-0.1136	6.37935	0.03035	0.99788	C5H7NO3	NA	NA	[M+Na]1+	small molecule
	23	[(2R,3S,4S,5R,6R)-3,4,5-trihydroxy-6-[2-(3-hydroxy-5-oxooxolan-3-yl)propoxy]oxan-2-yl]methyl (2E)-3-(3,4-dihydroxyphenyl)prop-2-enoate	NA	-0.14674	6.97854	0.03064	0.99788	C22H28O12	NA	NA	[M+H]1+	small molecule
	24	Bis(4-ethylbenzylidene)sorbitol	NA	-0.05667	8.29649	0.03212	0.99788	C24H30O6	NA	NA	[M+H]1+	small molecule
	25	3b,17b-Dihydroxyetiocholane	NA	-0.0926	6.09543	0.03292	0.99788	C19H32O2	NA	NA	[M+H]+1	small molecule
	26	Galactonic acid	NA	-0.10204	6.97914	0.03415	0.99788	C6H12O7	NA	NA	[M-H]-1	small molecule
	27	Propionic acid	NA	0.17197	6.33435	0.03496	0.99788	C3H6O2	NA	NA	[M-H]-1	small molecule
	28	NP-020583	NA	-0.10527	7.69727	0.03674	0.99788	C30H52O6	NA	NA	[M+H]1+	small molecule
	29	Sulfolithocholic acid	NA	-0.05541	6.71995	0.03788	0.99788	C24H40O6S	NA	NA	[M-H]-1	small molecule
	30	5-HETE	NA	-0.13869	5.59503	0.03898	0.99788	C20H32O3	NA	NA	[M+H]+1	small molecule
	31	Nicotinic acid	NA	-0.04436	7.85876	0.0428	0.99788	C6H5NO2	NA	NA	[M-H]-1	small molecule
	32	D-(-)-Glutamine	NA	-0.06324	8.57989	0.04289	0.99788	C5H10N2O3	NA	NA	[M-H-H2O]1-	small molecule
	33	(<U+00B1>)9-HpODE	NA	0.65837	6.6693	0.04299	0.99788	C18H32O4	NA	NA	[M+H]1+	small molecule
	34	L-Tyrosine	NA	-0.04656	7.72511	0.04372	0.99788	C9H11NO3	NA	NA	[M-H]1-	small molecule
	35	Imidazoleacetic acid	NA	-0.0737	8.44111	0.04464	0.99788	C5H6N2O2	NA	NA	[M-H]1-	small molecule
	36	Dihomo-gamma-Linolenoyl ethanolamide	NA	0.08486	5.59424	0.04629	0.99788	C22H39NO2	NA	NA	[M+H]+1	small molecule
	37	Linoleic acid	NA	-0.08307	6.58054	0.04657	0.99788	C18H32O2	NA	NA	[M+FA-H]1-	small molecule
	38	8Z,11Z,14Z-Eicosatrienoic acid	NA	-0.06445	6.80116	0.04663	0.99788	C20H34O2	NA	NA	[M+H]1+	small molecule

## Sheet: S5 (b) 
		Table S5 (b): Differential Proteins (P>0.05) Medical 2 vs. 0 or 1 in 22qDS
		Sr #	name	description	logFC	AveExpr	P.Value	adj.P.Val	formula	uniprot	peptide	ion	type
		1	TRFE	Serotransferrin	-0.12571	7.35851	0.00505	0.99788	C97H145N25O31	P02787	LHDRNTYEKYLGEEYVK	[M+4H]4+	protein
		2	APOA2	Apolipoprotein A-II	-0.09717	7.18811	0.0066	0.99788	C55H100N14O15	P02652	KEQLTPLIKK	[M+3H]3+	protein
		3	IGHG2	Immunoglobulin heavy constant gamma 2	-0.19675	7.26649	0.00708	0.99788	C121H189N29O39S1	P01859	TTPPMLDSDGSFFLYSKLTVDKSR	[M+4H]4+	protein
		4	IC1	Plasma protease C1 inhibitor	-0.10599	8.08243	0.00881	0.99788	C50H90N12O16S2	P05155	AIMEKLEMSK	[M+2H]2+	protein
		5	FINC	Fibronectin	-0.21255	7.49116	0.01022	0.99788	C136H216N36O43	P02751	VVTPLSPPTNLHLEANPDTGVLTVSWER	[M+3H]3+	protein
		6	PON1	Serum paraoxonase/arylesterase 1	-0.13908	7.64411	0.01195	0.99788	C87H126N20O27	P27169	IFFYDSENPPASEVLR	[M+2H]2+	protein
		7	TTHY	Transthyretin	-0.09429	7.88868	0.01288	0.99788	C68H99N17O23	P02766	KAADDTWEPFASGK	[M+2H]2+	protein
		8	CO3	Complement C3	-0.18475	8.18014	0.01497	0.99788	C59H94N16O19S1	P01024	GQGTLSVVTMYHA	[M+2H]2+	protein
		9	A2GL	Leucine-rich alpha-2-glycoprotein	0.11049	7.49797	0.01573	0.99788	C53H90N14O16	P02750	DLLLPQPDLR	[M+2H]2+	protein
		10	PROS	Vitamin K-dependent protein S	-0.1878	7.07703	0.01738	0.99788	C27H49N9O10	P07225	n[41]QGASGIK	[M+1H]1+	protein
		11	A2MG	Alpha-2-macroglobulin	-0.10091	8.42346	0.01816	0.99788	C222H339N55O70S1	P01023	YNILPEKEEFPFALGVQTLPQTCDEPKAHTSFQISLSVSYTGSR	[M+5H]5+	protein
		12	C1S	Complement C1s subcomponent	0.23749	7.40743	0.01844	0.99788	C105H155N23O34S1	P09871	MYGEILSPNYPQAYPSEVEK	[M+3H]3+	protein
		13	ALBU	Serum albumin	-0.22384	7.46122	0.01988	0.99788	C114H176N30O34S1	P02768	QNCELFEQLGEYKFQNALLVR	[M+3H]3+	protein
		14	CPN2	Carboxypeptidase N subunit 2	0.17418	7.0596	0.02026	0.99788	C187H299N51O53S1	P22792	LTLNFNMLEALPEGLFQHLAALESLHLQGNQLQALPR	[M+4H]4+	protein
		15	A2GL	Leucine-rich alpha-2-glycoprotein	0.11047	7.50022	0.02204	0.99788	C44H72N14O12	P02750	VAAGAFQGLR	[M+2H]2+	protein
		16	ANT3	Antithrombin-III	-0.13317	7.47724	0.02235	0.99788	C99H152N26O31	P01008	LPGIVAEGRDDLYVSDAFHK	[M+4H]4+	protein
		17	KPYM	Pyruvate kinase PKM	-0.07805	7.7007	0.02395	0.99788	C205H325N59O64S4	P14618	n[43]MSKPHSEAGTAFIQTQQLHAAMADTFLEHMCRLDIDSPPITAR	[M+7H]7+	protein
		18	ITIH2	Inter-alpha-trypsin inhibitor heavy chain H2	0.22253	7.42843	0.02459	0.99788	C57H92N16O22	P19823	IYGNQDTSSQLK	[M+2H]2+	protein
		19	CO3	Complement C3	-0.13724	7.27689	0.02489	0.99788	C76H130N18O19	P01024	VVLVAVDKGVFVLNK	[M+3H]3+	protein
		20	ALBU	Serum albumin	-0.29743	7.24611	0.02927	0.99788	C117H164N28O24	P02768	RHPYFYAPELLFFAKRYK	[M+4H]4+	protein
		21	FIBB	Fibrinogen beta chain	-0.192	7.41494	0.0306	0.99788	C136H211N35O50S1	P02675	NSVDELNNNVEAVSQTSSSSFQYMYLLK	[M+3H]3+	protein
		22	FINC	Fibronectin	-0.10971	7.54357	0.03154	0.99788	C111H182N32O38	P02751	TKTETITGFQVDAVPANGQTPIQR	[M+3H]3+	protein
		23	A2AP	Alpha-2-antiplasmin	-0.09318	7.26992	0.03154	0.99788	C95H154N26O34	P08697	ELKEQQDSPGNKDFLQSLK	[M+4H]4+	protein
		24	APOA4	Apolipoprotein A-IV	-0.11182	8.44976	0.03172	0.99788	C58H91N15O22	P06727	SLAPYAQDTQEK	[M+2H]2+	protein
		25	PNCB	Nicotinate phosphoribosyltransferase	0.11356	7.79905	0.03254	0.99788	C228H340N56O57	Q6XQN6	AAFVAYALAFPRAFQGLLDTYSVWRSGLPNFLAVALALGELGYR	[M+7H]7+	protein
		26	GELS	Gelsolin	-0.10526	7.82673	0.03259	0.99788	C37H66N12O13	P06396	n[41]TGAQELLR	[M+2H]2+	protein
		27	TTHY	Transthyretin	0.12177	7.7213	0.03294	0.99788	C109H170N24O34	P02766	YTIAALLSPYSYSTTAVVTNPK	[M+3H]3+	protein
		28	A1AT	Alpha-1-antitrypsin	0.17145	6.99978	0.03383	0.99788	C86H120N20O31	P01009	LYHSEAFTVNFGDTEEA	[M+2H]2+	protein
		29	TTHY	Transthyretin	-0.0762	8.6653	0.0347	0.99788	C137H214N32O52	P02766	TSESGELHGLTTEEEFVEGIYKVEIDTK	[M+4H]4+	protein
		30	IC1	Plasma protease C1 inhibitor	-0.2445	7.14862	0.0367	0.99788	C168H245N39O38S1	P05155	TLLVFEVQQPFLFVLWDQQHKFPVFMGR	[M+4H]4+	protein
		31	TTHY	Transthyretin	-0.08945	6.81551	0.03678	0.99788	C91H150N28O24	P02766	VLDAVRGSPAINVAVHVFR	[M+4H]4+	protein
		32	PEDF	Pigment epithelium-derived factor	-0.10425	6.61341	0.03684	0.99788	C101H165N21O24S1	P36955	n[41]IAQLPLTGSMSIIFFLPLK	[M+3H]3+	protein
		33	ALBU	Serum albumin	-0.05626	9.05376	0.0371	0.99788	C52H81N13O21S3	P02768	ETYGEMADC[101]CAK	[M+2H]2+	protein
		34	CO3	Complement C3	0.0877	7.82711	0.03786	0.99788	C113H180N32O35S1	P01024	TM[147]QALPYSTVGNSNNYLHLSVLR	[M+4H]4+	protein
		35	HEMO	Hemopexin	-0.19011	8.22514	0.03874	0.99788	C161H249N43O51S2	P02790	SLGPNSC[101]SANGPGLYLIHGPNLYCYSDVEKLNAAK	[M+4H]4+	protein
		36	APOA2	Apolipoprotein A-II	-0.07142	8.70495	0.04026	0.99788	C115H177N27O36	P02652	KAGTELVNFLSYFVELGTQPATQ	[M+3H]3+	protein
		37	CD36	Platelet glycoprotein 4	-0.11173	7.54832	0.04107	0.99788	C219H339N57O78	P16671	ENVTQDAEDNTVSFLQPNGAIFEPSLSVGTEADNFTVLNLAVAAASHI	[M+7H]7+	protein
		38	CO4B	Complement C4-B	-0.16515	6.3935	0.04147	0.99788	C78H117N19O22	P0C0L5	n[41]FGLLDEDGKKTFFR	[M+3H]3+	protein
		39	APOA1	Apolipoprotein A-I	-0.12294	6.73943	0.04152	0.99788	C68H102N18O21S1	P02647	WQEEMELYRQK	[M+3H]3+	protein
		40	IGHG2	Immunoglobulin heavy constant gamma 2	-0.16463	8.33354	0.04162	0.99788	C38H65N9O11	P01859	GLPAPIEK	[M+1H]1+	protein
		41	IC1	Plasma protease C1 inhibitor	-0.0654	8.17995	0.04315	0.99788	C70H112N16O24S1	P05155	LEDMEQALSPSVFK	[M+2H]2+	protein
		42	CLUS	Clusterin	-0.07692	7.63486	0.04488	0.99788	C54H96N14O19	P10909	TLLSNLEEAKK	[M+3H]3+	protein
		43	A2MG	Alpha-2-macroglobulin	-0.26706	8.02908	0.0458	0.99788	C85H141N19O26	P01023	LLIYAVLPTGDVIGDSAK	[M+2H]2+	protein
		44	A1AT	Alpha-1-antitrypsin	0.0604	8.73749	0.04605	0.99788	C92H132N22O32	P01009	LYHSEAFTVNFGDTEEAK	[M+3H]3+	protein
		45	PROS	Vitamin K-dependent protein S	-0.09287	7.56457	0.04616	0.99788	C54H83N15O16	P07225	SFQTGLFTAAR	[M+2H]2+	protein
		46	A0A126GWT2	Olfactory receptor	-0.1026	7.78843	0.04798	0.99788	C211H331N55O62S6	A0A126GWT2	MQSTTGLQKVFGTCGAHLM[147]AVSLFFIPAM[147]CM[147]YLQPPSGNSQDQGK	[M+7H]7+	protein
		47	APOA4	Apolipoprotein A-IV	-0.1134	6.92368	0.04834	0.99788	C62H95N13O18	P06727	n[41]LTPYADEFKVK	[M+3H]3+	protein
		48	IGHG1	Immunoglobulin heavy constant gamma 1	0.18602	6.75192	0.04853	0.99788	C89H144N22O33S1	P01857	TPEVTC[222]VVVDVSHEDPEVK	[M+4H]4+	protein
		49	MASP2	Mannan-binding lectin serine protease 2	-0.17383	6.58068	0.04871	0.99788	C48H66N12O11	O00187	WPEPVFGR	[M+2H]2+	protein
		50	THBG	Thyroxine-binding globulin	-0.09853	6.85692	0.04941	0.99788	C77H129N19O22	P05543	KELELQIGNALFIGK	[M+3H]3+	protein
		51	CLUS	Clusterin	-0.23577	7.91216	0.05063	0.99788	C84H136N20O28	P10909	LFDSDPITVTVPVEVSR	[M+2H]2+	protein

## Sheet: S6 (a)
	Table S6(a): Differential Metabolites (P>0.05) Other psych 1 vs. 0 in 22qDS
	Sr #	name	description	logFC	AveExpr	P.Value	adj.P.Val	formula	uniprot	peptide	ion	type
	1	25-Hydroxyvitamin D2	NA	-0.2242	7.26538	0.00196	0.56353	C28H44O2	NA	NA	[M+H]+1	small molecule
	2	Pentosidine	NA	0.10493	8.59349	0.00365	0.56353	C17H26N6O4	NA	NA	[M+H]+1	small molecule
	3	Taurochenodeoxycholic Acid (sodium salt)	NA	0.29733	6.54816	0.00652	0.56353	C26H45NO6S	NA	NA	[M-H]1-	small molecule
	4	cis-7,7',8,8',11,12-Hexahydro-Carotene	NA	0.14993	7.08884	0.00989	0.56353	C40H62	NA	NA	[M+H]+1	small molecule
	5	L-Cysteine	NA	0.12372	7.53984	0.01108	0.56353	C3H7NO2S	NA	NA	[M+H]+1	small molecule
	6	Catechin	NA	0.14312	5.67659	0.01128	0.56353	C15H14O6	NA	NA	[M+H]+1	small molecule
	7	Carnosine	NA	0.10801	7.17462	0.01266	0.56353	C9H14N4O3	NA	NA	[M+H]1+	small molecule
	8	N(6)-Methyllysine	NA	-0.30106	7.53732	0.01583	0.56955	C7H16N2O2	NA	NA	[M+H]+1	small molecule
	9	Taurochenodesoxycholic acid	NA	0.31582	6.4563	0.0179	0.56955	C26H45NO6S	NA	NA	[M-H]-1	small molecule
	10	L-Tyrosine	NA	0.13797	8.05468	0.01845	0.56955	C9H11NO3	NA	NA	[M+H]1+	small molecule
	11	3-(3,4-dihydroxyphenyl)propanoic acid	NA	0.13797	8.05468	0.01845	0.56955	C9H10O4	NA	NA	[M+NH4]1+	small molecule
	12	Pimelylcarnitine	NA	0.37742	6.79147	0.01871	0.56955	C14H25NO6	NA	NA	[M+H]+1	small molecule
	13	Perfluorooctanoic acid	NA	0.12067	7.11997	0.01982	0.56955	C8HF15O2	NA	NA	[M-H]-1	small molecule
	14	3-(3,4-dihydroxyphenyl)propanoic acid	NA	0.1315	7.47641	0.02277	0.5718	C9H10O4	NA	NA	[M+H]1+	small molecule
	15	Alpha-Tocopherol	NA	-0.16664	5.75914	0.02698	0.5718	C29H50O2	NA	NA	[M-H]-1	small molecule
	16	Butyrylcarnitine	NA	0.22036	7.00868	0.02796	0.5718	C11H21NO4	NA	NA	[M+H]+1	small molecule
	17	Calcidiol	NA	-0.16554	6.2477	0.0291	0.5718	C27H44O2	NA	NA	[M-H]-1	small molecule
	18	Kaempferol	NA	-0.09821	5.35114	0.03188	0.57685	C15H10O6	NA	NA	[M-H]-1	small molecule
	19	Estriol-3-glucuronide	NA	0.21404	6.30137	0.03342	0.57933	C24H32O9	NA	NA	[M+H]+1	small molecule
	20	Alpha-Cryptoxanthin	NA	-0.30247	6.1147	0.03469	0.58668	C40H56O	NA	NA	[M+H]+1	small molecule
	21	Creatine	NA	0.16126	8.68486	0.03777	0.59261	C4H9N3O2	NA	NA	[M+H]1+	small molecule
	22	Pregnenolone sulfate	NA	-0.25053	6.74332	0.03891	0.59261	C21H32O5S	NA	NA	[M-H]-1	small molecule
	23	Linoleic acid	NA	-0.09427	6.58054	0.04059	0.59261	C18H32O2	NA	NA	[M+FA-H]1-	small molecule
	24	4-Hydroxybenzaldehyde	NA	0.09859	7.69908	0.04492	0.60779	C7H6O2	NA	NA	[M+H]1+	small molecule
	25	Corticosterone	NA	0.07435	7.89268	0.04621	0.60779	C21H30O4	NA	NA	[M+H]+1	small molecule
	26	Tuftsin	NA	0.13146	7.90281	0.04753	0.60779	C21H40N8O6	NA	NA	[M+H]+1	small molecule
	27	ADP	NA	0.1181	5.13984	0.05029	0.62328	C10H15N5O10P2	NA	NA	[M+H]+1

## Sheet: S6 (b)
		Table S6 (b): Differential Proteins (P>0.05) Other psych 1 vs. 0 in 22qDS
		Sr #	name	description	logFC	AveExpr	P.Value	adj.P.Val	formula	uniprot	peptide	ion	type
		1	IGLC2	Immunoglobulin lambda constant 2	0.25764	7.61743	0.00013	0.20929	C70H119N19O28	P0DOY2	ADSSPVKAGVETTTPSK	[M+3H]3+	protein
		2	HRG	Histidine-rich glycoprotein	0.32443	7.11276	0.00015	0.20929	C106H156N26O27	P04196	GEVLPLPEANFPSFPLPHHK	[M+4H]4+	protein
		3	AACT	Alpha-1-antichymotrypsin	0.2007	7.546	0.0002	0.20929	C83H134N20O31	P01011	AVLDVFEEGTEASAATAVK	[M+2H]2+	protein
		4	IGHG1	Immunoglobulin heavy constant gamma 1	0.34581	6.75192	0.00048	0.37677	C89H144N22O33S1	P01857	TPEVTC[222]VVVDVSHEDPEVK	[M+4H]4+	protein
		5	FIBB	Fibrinogen beta chain	0.68026	7.755	0.00078	0.48488	C39H55N11O11S1	P02675	GSWYSMR	[M+2H]2+	protein
		6	FIBA	Fibrinogen alpha chain	0.14992	8.07149	0.00106	0.48488	C43H75N13O14S2	P02671	ALTDMPQMR	[M+1H]1+	protein
		7	CO8B	Complement component C8 beta chain	0.21217	7.09484	0.00122	0.48488	C47H75N15O16S2	P07358	C[101]EGFVCAQTGR	[M+2H]2+	protein
		8	HRG	Histidine-rich glycoprotein	0.22862	7.58381	0.00123	0.48488	C64H107N19O16	P04196	QIGSVYRLPPLR	[M+3H]3+	protein
		9	CPN2	Carboxypeptidase N subunit 2	0.24418	7.0596	0.0025	0.56353	C187H299N51O53S1	P22792	LTLNFNMLEALPEGLFQHLAALESLHLQGNQLQALPR	[M+4H]4+	protein
		10	IGHG1	Immunoglobulin heavy constant gamma 1	0.19273	7.75024	0.00274	0.56353	C121H189N29O39	P01857	TTPPVLDSDGSFFLYSKLTVDKSR	[M+4H]4+	protein
		11	APOB	Apolipoprotein B-100	0.14965	7.83914	0.00322	0.56353	C78H118N24O24	P04114	NLQNNAEWVYQGAIR	[M+2H]2+	protein
		12	IGHG1	Immunoglobulin heavy constant gamma 1	0.1967	8.74954	0.0036	0.56353	C114H158N28O39	P01857	GFYPSDIAVEWESNGQPENNYK	[M+3H]3+	protein
		13	AACT	Alpha-1-antichymotrypsin	0.12309	7.60995	0.00362	0.56353	C48H83N15O14	P01011	NLAVSQVVHK	[M+2H]2+	protein
		14	IGHG1	Immunoglobulin heavy constant gamma 1	0.17137	8.49724	0.00363	0.56353	C39H67N9O11	P01857	n[41]ALPAPIEK	[M+2H]2+	protein
		15	IGHG1	Immunoglobulin heavy constant gamma 1	0.15224	9.62611	0.00401	0.56353	C34H62N10O12S1	P01857	DTLMISR	[M+2H]2+	protein
		16	KV139	Immunoglobulin kappa variable 1-39	0.32061	6.77649	0.00428	0.56353	C68H113N19O22	P01597	LIYAASSLQSGVPSR	[M+2H]2+	protein
		17	FIBA	Fibrinogen alpha chain	0.21686	7.18314	0.00447	0.56353	C60H108N18O18	P02671	RLEVDIDIKIR	[M+3H]3+	protein
		18	FIBB	Fibrinogen beta chain	0.16929	7.04024	0.00456	0.56353	C139H205N39O45S2	P02675	TMTIHNGMFFSTYDRDNDGWLTSDPRK	[M+4H]4+	protein
		19	CO6	Complement component C6	0.35852	7.55214	0.00469	0.56353	C56H81N13O18	P13671	SEYGAALAWEK	[M+2H]2+	protein
		20	CO8A	Complement component C8 alpha chain	0.11791	7.44889	0.00475	0.56353	C46H77N13O15	P07357	HTSLGPLEAK	[M+2H]2+	protein
		21	FIBB	Fibrinogen beta chain	0.16991	8.60038	0.00534	0.56353	C98H159N23O31S2	P02675	n[41]MGPTELLIEMEDWKGDKVK	[M+3H]3+	protein
		22	IGLL5	Immunoglobulin lambda-like polypeptide 5	0.13428	8.75246	0.00565	0.56353	C103H155N27O34	B9A064	QSNNKYAASSYLSLTPEQWK	[M+3H]3+	protein
		23	FIBG	Fibrinogen gamma chain	0.12701	7.90565	0.0057	0.56353	C125H197N35O37	P02679	IHLISTQSAIPYALRVELEDWNGR	[M+3H]3+	protein
		24	A1AT	Alpha-1-antitrypsin	0.09541	8.499	0.00578	0.56353	C35H60N10O9	P01009	ASLHLPK	[M+2H]2+	protein
		25	FIBG	Fibrinogen gamma chain	0.24013	6.52397	0.00601	0.56353	C66H100N18O23	P02679	YLQEIYNSNNQK	[M+2H]2+	protein
		26	APOL1	Apolipoprotein L1	0.17477	7.26473	0.00605	0.56353	C89H146N24O30	O14791	VAQELEEKLNILNNNYK	[M+3H]3+	protein
		27	FINC	Fibronectin	0.1285	7.94119	0.00606	0.56353	C81H137N23O30	P02751	SSPVVIDASTAIDAPSNLR	[M+2H]2+	protein
		28	CERU	Ceruloplasmin	0.14374	7.09224	0.00627	0.56353	C32H54N14O11	P00450	GSLHANGR	[M+2H]2+	protein
		29	CFAB	Complement factor B	0.23974	6.97808	0.00668	0.56353	C130H205N39O40S2	P00751	FLCTGGVSPYADPNTC[101]RGDSGGPLIVHKR	[M+5H]5+	protein
		30	IGLC7	Immunoglobulin lambda constant 7	0.16169	8.83351	0.0067	0.56353	C88H140N22O30	A0M8Q6	AAPSVTLFPPSSEELQANK	[M+2H]2+	protein
		31	A1AT	Alpha-1-antitrypsin	0.10363	8.64692	0.00742	0.56353	C38H65N11O11	P01009	n[41]SASLHLPK	[M+3H]3+	protein
		32	AACT	Alpha-1-antichymotrypsin	0.13573	8.41403	0.00746	0.56353	C50H80N10O15	P01011	EIGELYLPK	[M+2H]2+	protein
		33	FIBA	Fibrinogen alpha chain	0.0999	8.40919	0.00753	0.56353	C50H75N15O19	P02671	QFTSSTSYNR	[M+2H]2+	protein
		34	A1AT	Alpha-1-antitrypsin	0.1253	8.04005	0.00782	0.56353	C39H69N9O14	P01009	AVLTIDEK	[M+1H]1+	protein
		35	FMO2	Dimethylaniline monooxygenase [N-oxide-forming] 2	0.2125	7.18163	0.00793	0.56353	C218H320N52O66S3	Q99518	ASIYQSVVTNTSKEMSCFSDFPMPEDFPNFLHNSKLLEYFR	[M+7H]7+	protein
		36	AACT	Alpha-1-antichymotrypsin	0.10884	8.35581	0.00824	0.56353	C84H122N20O30	P01011	LYGSEAFATDFQDSAAAK	[M+2H]2+	protein
		37	IGHG1	Immunoglobulin heavy constant gamma 1	0.19378	9.55484	0.00857	0.56353	C78H108N20O22	P01857	FNWYVDGVEVHNAK	[M+3H]3+	protein
		38	CFAB	Complement factor B	0.15553	7.62081	0.00866	0.56353	C88H128N20O19	P00751	DFHINLFQVLPWLK	[M+2H]2+	protein
		39	AACT	Alpha-1-antichymotrypsin	0.16493	7.54911	0.00874	0.56353	C46H77N11O13	P01011	KLINDYVK	[M+2H]2+	protein
		40	FIBG	Fibrinogen gamma chain	0.14984	7.77314	0.0088	0.56353	C102H164N32O28	P02679	IIPFNRLTIGEGQQHHLGGAK	[M+4H]4+	protein
		41	THRB	Prothrombin	0.09888	7.98641	0.009	0.56353	C86H140N26O31S2	P00734	DKLAAC[101]LEGNCAEGLGTNYR	[M+3H]3+	protein
		42	IGHG1	Immunoglobulin heavy constant gamma 1	0.18107	9.06686	0.00908	0.56353	C39H67N9O11	P01857	ALPAPIEK	[M+1H]1+	protein
		43	B4E1Z4	C3/C5 convertase	0.11018	8.29673	0.0092	0.56353	C62H90N12O17	B4E1Z4	n[41]YGLVTYATYPK	[M+2H]2+	protein
		44	CFAH	Complement factor H	0.09739	7.8277	0.00926	0.56353	C41H67N13O13	P08603	DVHLVPDR	[M+2H]2+	protein
		45	CFAH	Complement factor H	0.09724	8.07759	0.00939	0.56353	C51H76N18O15S1	P08603	n[41]HGGLYHENMR	[M+3H]3+	protein
		46	IGLL5	Immunoglobulin lambda-like polypeptide 5	0.14765	9.15238	0.01004	0.56353	C81H118N18O25	B9A064	YAASSYLSLTPEQWK	[M+2H]2+	protein
		47	FIBB	Fibrinogen beta chain	0.15904	8.16927	0.0102	0.56353	C92H147N29O28	P02675	REEAPSLRPAPPPISGGGYR	[M+3H]3+	protein
		48	FIBG	Fibrinogen gamma chain	0.0987	8.80478	0.01023	0.56353	C66H108N22O21	P02679	LTIGEGQQHHLGGAK	[M+3H]3+	protein
		49	C1QB	Complement C1q subcomponent subunit B	0.07322	8.18973	0.01039	0.56353	C34H56N10O10	P02746	n[41]IAFSATR	[M+2H]2+	protein
		50	CFAH	Complement factor H	0.12436	6.81641	0.01096	0.56353	C47H70N16O17	P08603	n[41]EFDHNSNIR	[M+3H]3+	protein
		51	CLUS	Clusterin	0.20468	7.21861	0.01139	0.56353	C93H130N24O26	P10909	E[111]PQDTYHYLPFSLPHR	[M+4H]4+	protein
		52	ITIH4	Inter-alpha-trypsin inhibitor heavy chain H4	0.14409	7.38619	0.01142	0.56353	C70H121N21O25	Q14624	LQDRGPDVLTATVSGK	[M+3H]3+	protein
		53	IGHG3	Immunoglobulin heavy constant gamma 3	0.45323	6.69683	0.01168	0.56353	C144H223N35O38S3	P01860	SCDTPPPCPRCPAPELLGGPSVFLFPPKPK	[M+5H]5+	protein
		54	APOF	Apolipoprotein F	0.30285	7.52373	0.01228	0.56353	C75H116N20O25	Q13790	SGVQQLIQYYQDQK	[M+2H]2+	protein
		55	FIBG	Fibrinogen gamma chain	0.12057	7.58951	0.01235	0.56353	C45H73N11O15	P02679	LDGSVDFKK	[M+2H]2+	protein
		56	A2AP	Alpha-2-antiplasmin	-0.11851	7.26992	0.01255	0.56353	C95H154N26O34	P08697	ELKEQQDSPGNKDFLQSLK	[M+4H]4+	protein
		57	FIBB	Fibrinogen beta chain	0.16043	7.90295	0.01266	0.56353	C53H81N15O15	P02675	PAPPPISGGGYR	[M+2H]2+	protein
		58	A0A096LPE2	SAA2-SAA4 readthrough	0.15942	7.52397	0.01285	0.56353	C45H77N15O17S1	A0A096LPE2	n[41]EALQGVGDMGR	[M+2H]2+	protein
		59	AACT	Alpha-1-antichymotrypsin	0.10233	8.12597	0.01286	0.56353	C40H65N9O12	P01011	LINDYVK	[M+2H]2+	protein
		60	HV461	Immunoglobulin heavy variable 4-61	0.09146	9.07162	0.01293	0.56353	C73H123N19O25	A0A0C4DH41	VTISVDTSKNQFSLK	[M+3H]3+	protein
		61	ITIH2	Inter-alpha-trypsin inhibitor heavy chain H2	0.09478	8.13146	0.01312	0.56353	C65H105N21O18	P19823	AHVSFKPTVAQQR	[M+3H]3+	protein
		62	CO3	Complement C3	0.13235	7.9997	0.01315	0.56353	C35H61N13O13	P01024	QLANGVDR	[M+2H]2+	protein
		63	CFAB	Complement factor B	0.21749	6.58636	0.01324	0.56353	C72H114N20O24	P00751	QLNEINYEDHKLK	[M+2H]2+	protein
		64	CFAH	Complement factor H	0.08022	8.07868	0.01325	0.56353	C42H60N12O12	P08603	n[41]NGFYPATR	[M+2H]2+	protein
		65	CFAH	Complement factor H	0.1093	7.68489	0.01328	0.56353	C65H107N19O16	P08603	n[41]KGEWVALNPLRK	[M+3H]3+	protein
		66	A1AT	Alpha-1-antitrypsin	0.11547	8.84878	0.01343	0.56353	C38H65N11O11	P01009	SASLHLPK	[M+2H]2+	protein
		67	FIBA	Fibrinogen alpha chain	0.10964	7.79041	0.01397	0.56955	C56H95N19O21	P02671	ELERPGGNEITR	[M+2H]2+	protein
		68	APOB	Apolipoprotein B-100	0.08843	7.97446	0.01454	0.56955	C102H164N28O38	P04114	DKDQEVLLQTFLDDASPGDKR	[M+3H]3+	protein
		69	CO4B	Complement C4-B	0.14948	7.58905	0.01465	0.56955	C142H235N37O48	P0C0L5	n[41]NGESVKLHLETDSLALVALGALDTALYAAGSK	[M+4H]4+	protein
		70	CO9	Complement component C9	0.16868	6.80865	0.0153	0.56955	C53H91N17O21	P02748	DRVVEESELAR	[M+2H]2+	protein
		71	CFAB	Complement factor B	0.29231	7.75186	0.01574	0.56955	C51H86N12O18	P00751	EELLPAQDIK	[M+2H]2+	protein
		72	VTDB	Vitamin D-binding protein	0.29231	7.75186	0.01574	0.56955	C51H86N12O18	P02774	LPDATPTELAK	[M+2H]2+	protein
		73	A2MG	Alpha-2-macroglobulin	0.1279	7.78949	0.01574	0.56955	C134H199N29O34S1	P01023	AFQPFFVELTMPYSVIRGEAFTLK	[M+3H]3+	protein
		74	HEMO	Hemopexin	0.25497	6.97043	0.01576	0.56955	C86H134N18O22	P02790	LYLVQGTQVYVFLTK	[M+2H]2+	protein
		75	CFAH	Complement factor H	0.10836	7.81732	0.01598	0.56955	C62H106N16O20	P08603	SSNLIILEEHLK	[M+2H]2+	protein
		76	FIBA	Fibrinogen alpha chain	0.0916	8.7787	0.016	0.56955	C67H108N16O17S1	P02671	MKPVPDLVPGNFK	[M+2H]2+	protein
		77	A1AT	Alpha-1-antitrypsin	0.11092	8.89919	0.01619	0.56955	C62H104N14O18	P01009	LVDKFLEDVKK	[M+3H]3+	protein
		78	CO3	Complement C3	0.10469	7.88108	0.01627	0.56955	C49H84N12O17	P01024	TIKPAPETEK	[M+2H]2+	protein
		79	A2MG	Alpha-2-macroglobulin	-0.11636	7.70703	0.01641	0.56955	C64H106N18O24	P01023	AAQVTIQSSGTFSSK	[M+2H]2+	protein
		80	CO3	Complement C3	0.08248	8.36546	0.01669	0.56955	C69H119N21O24	P01024	RIPIEDGSGEVVLSR	[M+3H]3+	protein
		81	FIBA	Fibrinogen alpha chain	0.10258	8.07373	0.01676	0.56955	C70H100N18O25	P02671	HPDEAAFFDTASTGK	[M+3H]3+	protein
		82	KNG1	Kininogen-1	0.14768	7.838	0.01724	0.56955	C45H74N14O12	P01042	QVVAGLNFR	[M+2H]2+	protein
		83	CO3	Complement C3	0.07843	8.41857	0.01741	0.56955	C91H153N25O33S1	P01024	ILLQGTPVAQMTEDAVDAER	[M+3H]3+	protein
		84	HV70D	Immunoglobulin heavy variable 2-70D	0.15702	7.434	0.01799	0.56955	C79H113N17O27	A0A0C4DH43	IDWDDDKFYSTSLK	[M+3H]3+	protein
		85	FIBG	Fibrinogen gamma chain	0.09268	9.238	0.01846	0.56955	C109H178N28O38S1	P02679	AIQLTYNPDESSKPNMIDAATLK	[M+3H]3+	protein
		86	FIBB	Fibrinogen beta chain	0.12824	8.16157	0.0185	0.56955	C56H70N16O17	P02675	EDGGGWWYNR	[M+2H]2+	protein
		87	THRB	Prothrombin	0.10116	7.6513	0.01883	0.56955	C44H68N12O15	P00734	ETWTANVGK	[M+2H]2+	protein
		88	A1AT	Alpha-1-antitrypsin	0.12296	8.7897	0.01906	0.56955	C100H148N22O27	P01009	ELDRDTVFALVNYIFFK	[M+3H]3+	protein
		89	ALBU	Serum albumin	-0.18351	6.87514	0.01925	0.56955	C73H113N17O22S3	P02768	AVMDDFAAFVEKC[101]CK	[M+3H]3+	protein
		90	A1AT	Alpha-1-antitrypsin	0.09075	8.70219	0.0193	0.56955	C45H82N12O14	P01009	SVLGQLGITK	[M+1H]1+	protein
		91	A2MG	Alpha-2-macroglobulin	-0.22297	6.90162	0.01952	0.56955	C138H223N39O42S2	P01023	VSVQLEASPAFLAVPVEKEQAPHC[101]ICANGR	[M+4H]4+	protein
		92	FIBA	Fibrinogen alpha chain	0.10748	7.48227	0.01974	0.56955	C36H55N9O16	P02671	GDSTFESK	[M+1H]1+	protein
		93	FIBA	Fibrinogen alpha chain	0.09475	8.20724	0.01996	0.56955	C62H97N19O29	P02671	GGSTSYGTGSETESPR	[M+2H]2+	protein
		94	APOL1	Apolipoprotein L1	0.09546	7.58286	0.01999	0.56955	C53H91N15O19S1	O14791	VNEPSILEMSR	[M+2H]2+	protein
		95	AACT	Alpha-1-antichymotrypsin	0.10504	7.75514	0.02008	0.56955	C54H98N14O17	P01011	ITLLSALVETR	[M+2H]2+	protein
		96	FIBG	Fibrinogen gamma chain	0.09052	7.65559	0.02097	0.5718	C47H70N12O11	P02679	KNWIQYK	[M+2H]2+	protein
		97	A1AT	Alpha-1-antitrypsin	0.08026	9.03422	0.02103	0.5718	C44H69N11O16	P01009	QINDYVEK	[M+2H]2+	protein
		98	RECK	Reversion-inducing cysteine-rich protein with Kazal motifs	0.20075	7.17551	0.02124	0.5718	C181H276N48O56S1	O95980	TQPLPQDPLWQCFLESSQSVHPGVTVHPPPSTGLDGAK	[M+7H]7+	protein
		99	IGLL5	Immunoglobulin lambda-like polypeptide 5	0.10564	8.70686	0.02154	0.5718	C38H68N10O11	B9A064	VTVLGQPK	[M+2H]2+	protein
		100	APOL1	Apolipoprotein L1	0.16736	7.24727	0.02155	0.5718	C40H68N10O15	O14791	ILQADQEL	[M+1H]1+	protein
		101	APOE	Apolipoprotein E	-0.10266	7.00865	0.02171	0.5718	C36H63N13O13	P02649	ELQAAQAR	[M+2H]2+	protein
		102	CO8G	Complement component C8 gamma chain	0.08765	7.31595	0.0219	0.5718	C57H99N17O17	P07360	RPASPISTIQPK	[M+2H]2+	protein
		103	ANT3	Antithrombin-III	-0.15532	7.46073	0.02221	0.5718	C40H70N12O12	P01008	LPGIVAEGR	[M+2H]2+	protein
		104	KVD13	Immunoglobulin kappa variable 1D-13	0.15722	7.66105	0.02239	0.5718	C44H76N14O18	A0A0B4J2D9	ASSLESGVPSR	[M+2H]2+	protein
		105	IGHG4	Immunoglobulin heavy constant gamma 4	0.21879	6.89619	0.02243	0.5718	C55H87N15O15S1	P01861	GPSVFPLAPCSR	[M+2H]2+	protein
		106	C1S	Complement C1s subcomponent	0.11184	7.6157	0.02321	0.5718	C81H118N20O18S1	P09871	MLTPEHVFIHPGWK	[M+3H]3+	protein
		107	CO3	Complement C3	0.14106	6.88927	0.02334	0.5718	C109H165N31O29	P01024	GYTQQLAFRQPSSAFAAFVKR	[M+4H]4+	protein
		108	A1AT	Alpha-1-antitrypsin	0.08446	8.12765	0.02405	0.5718	C44H69N11O16	P01009	Q[111]INDYVEK	[M+1H]1+	protein
		109	IGHG1	Immunoglobulin heavy constant gamma 1	0.19484	8.7497	0.02428	0.5718	C87H128N18O28	P01857	TTPPVLDSDGSFFLYSK	[M+2H]2+	protein
		110	VTNC	Vitronectin	0.12922	7.01622	0.02433	0.5718	C132H206N44O41S1	P04004	TSAGTRQPQFISRDWHGVPGQVDAAMAGR	[M+4H]4+	protein
		111	A1AT	Alpha-1-antitrypsin	0.06621	8.02949	0.02434	0.5718	C45H71N15O16	P01009	FLENEDRR	[M+2H]2+	protein
		112	CFAB	Complement factor B	0.32573	7.13716	0.02434	0.5718	C87H127N17O27	P00751	EAGIPEFYDYDVALIK	[M+2H]2+	protein
		113	FIBA	Fibrinogen alpha chain	0.08205	9.15422	0.02467	0.5718	C61H104N20O22S1	P02671	MELERPGGNEITR	[M+3H]3+	protein
		114	CFAH	Complement factor H	0.14128	7.36281	0.02468	0.5718	C47H77N13O15	P08603	n[41]IIYKENER	[M+3H]3+	protein
		115	CO8B	Complement component C8 beta chain	0.09476	7.33138	0.02492	0.5718	C66H101N17O17S1	P07358	SLMLHYEFLQR	[M+3H]3+	protein
		116	ANT3	Antithrombin-III	-0.23639	7.33773	0.02493	0.5718	C98H159N27O36	P01008	n[41]AFLEVNEEGSEAAASTAVVIAGR	[M+3H]3+	protein
		117	FIBG	Fibrinogen gamma chain	0.08053	9.02727	0.02504	0.5718	C50H75N11O17S1	P02679	TSTADYAMFK	[M+2H]2+	protein
		118	A2MG	Alpha-2-macroglobulin	-0.13228	6.70184	0.02517	0.5718	C51H83N19O17S2	P01023	EQAPHC[101]ICANGR	[M+3H]3+	protein
		119	A1AT	Alpha-1-antitrypsin	0.08543	8.63357	0.02548	0.5718	C95H156N24O33	P01009	VFSNGADLSGVTEEAPLKLSK	[M+3H]3+	protein
		120	CERU	Ceruloplasmin	0.27283	7.05114	0.02549	0.5718	C103H167N29O34	P00450	AEEEHLGILGPQLHADVGDKVK	[M+3H]3+	protein
		121	THBG	Thyroxine-binding globulin	0.16043	7.18622	0.02606	0.5718	C74H118N16O23	P05543	FSISATYDLGATLLK	[M+2H]2+	protein
		122	TRY1	Cationic trypsin	-0.05067	8.92905	0.02608	0.5718	C92H147N25O35	P00760	LGEDNINVVEGNEQFISASK	[M+2H]2+	protein
		123	A1AT	Alpha-1-antitrypsin	0.07329	8.19224	0.02611	0.5718	C34H60N10O11	P01009	n[41]VVNPTQK	[M+2H]2+	protein
		124	CO4B	Complement C4-B	0.19109	7.46114	0.02622	0.5718	C56H99N17O18S1	P0C0L5	LNMGITDLQGLR	[M+2H]2+	protein
		125	CO3	Complement C3	0.07962	7.30803	0.02631	0.5718	C37H61N9O9	P01024	GVFVLNK	[M+1H]1+	protein
		126	KV401	Immunoglobulin kappa variable 4-1	0.19514	7.08405	0.02639	0.5718	C86H124N22O22	P06312	n[41]NYLAWYQQKPGQPPK	[M+3H]3+	protein
		127	CFAH	Complement factor H	0.08162	7.82068	0.02649	0.5718	C55H84N14O12	P08603	RPYFPVAVGK	[M+2H]2+	protein
		128	FIBB	Fibrinogen beta chain	0.12142	7.93811	0.02664	0.5718	C165H258N46O62	P02675	DNENVVNEYSSELEKHQLYIDETVNSNIPTNLR	[M+4H]4+	protein
		129	A1AT	Alpha-1-antitrypsin	0.09709	8.71051	0.02682	0.5718	C39H69N9O14	P01009	n[41]AVLTIDEK	[M+2H]2+	protein
		130	VTNC	Vitronectin	0.10397	8.05689	0.02688	0.5718	C71H107N23O22S1	P04004	DWHGVPGQVDAAMAGR	[M+3H]3+	protein
		131	ALBU	Serum albumin	0.12453	9.39573	0.02763	0.5718	C91H140N20O27	P02768	FDEFKPLVEEPQNLIK	[M+2H]2+	protein
		132	CERU	Ceruloplasmin	0.14898	6.58811	0.02779	0.5718	C32H55N13O9S1	P00450	MHAINGR	[M+2H]2+	protein
		133	ITIH4	Inter-alpha-trypsin inhibitor heavy chain H4	0.1458	7.0917	0.02785	0.5718	C107H158N32O28	Q14624	QLGLPGPPDVPDHAAYHPFRR	[M+3H]3+	protein
		134	LV746	Immunoglobulin lambda variable 7-46	0.16527	7.81173	0.0281	0.5718	C39H64N10O12	A0A075B6I9	FSGSLLGGK	[M+2H]2+	protein
		135	CO7	Complement component C7	-0.22208	7.4833	0.02823	0.5718	C124H191N27O32S2	P10643	LLEPHC[101]FPLSLVPTEFCPSPPALK	[M+3H]3+	protein
		136	FIBG	Fibrinogen gamma chain	0.0882	7.65824	0.02845	0.5718	C77H127N21O21	P02679	IHLISTQSAIPYALR	[M+3H]3+	protein
		137	FIBA	Fibrinogen alpha chain	0.09242	8.27686	0.02856	0.5718	C77H118N28O33	P02671	NPSSAGSWNSGSSGPGSTGNR	[M+2H]2+	protein
		138	IGKC	Immunoglobulin kappa constant	0.12399	9.39527	0.02864	0.5718	C91H140N20O27	P01834	TVAAPSVFIFPPSDEQLK	[M+2H]2+	protein
		139	FIBB	Fibrinogen beta chain	0.15149	7.08519	0.02881	0.5718	C54H85N17O21	P02675	QGFGNVATNTDGK	[M+2H]2+	protein
		140	AACT	Alpha-1-antichymotrypsin	0.10219	8.22065	0.02913	0.5718	C103H162N24O35	P01011	DYNLNDILLQLGIEEAFTSK	[M+3H]3+	protein
		141	FIBA	Fibrinogen alpha chain	0.11087	8.56516	0.02927	0.5718	C82H119N25O27	P02671	HRHPDEAAFFDTASTGK	[M+3H]3+	protein
		142	TRY1	Cationic trypsin	-0.15602	6.73797	0.02971	0.5718	C52H78N12O13S1	P00760	VC[69]NYVSWIK	[M+2H]2+	protein
		143	FIBA	Fibrinogen alpha chain	0.09376	7.48508	0.02997	0.57185	C71H124N20O22	P02671	QLEQVIAKDLLPSR	[M+3H]3+	protein
		144	A1BG	Alpha-1B-glycoprotein	0.10843	7.38432	0.03047	0.5753	C73H119N21O24	P04217	NGVAQEPVHLDSPAIK	[M+3H]3+	protein
		145	LV151	Immunoglobulin lambda variable 1-51	0.34578	6.77333	0.03052	0.5753	C60H98N20O19	P01701	RPSGIPDRFSGSK	[M+3H]3+	protein
		146	HEMO	Hemopexin	0.20781	7.85995	0.03094	0.57685	C67H106N22O21	P02790	SHKWDRELISER	[M+3H]3+	protein
		147	IGHG1	Immunoglobulin heavy constant gamma 1	0.11799	8.78489	0.03119	0.57685	C103H162N26O29	P01857	VVSVLTVLHQDWLNGKEYK	[M+4H]4+	protein
		148	A2GL	Leucine-rich alpha-2-glycoprotein	0.11541	7.50022	0.03147	0.57685	C44H72N14O12	P02750	VAAGAFQGLR	[M+2H]2+	protein
		149	KVD20	Immunoglobulin kappa variable 3D-20	0.10555	8.03924	0.03162	0.57685	C70H109N19O26	A0A0C4DH25	FSGSGSGTDFTLTISR	[M+2H]2+	protein
		150	A1AT	Alpha-1-antitrypsin	0.07765	8.59643	0.03169	0.57685	C56H92N12O17	P01009	LVDKFLEDVK	[M+3H]3+	protein
		151	CO3	Complement C3	0.1824	6.99503	0.03179	0.57685	C84H130N20O23	P01024	SGIPIVTSPYQIHFTK	[M+2H]2+	protein
		152	FIBA	Fibrinogen alpha chain	0.11463	8.78557	0.03233	0.57821	C48H77N13O19	P02671	GSESGIFTNTK	[M+2H]2+	protein
		153	A1AT	Alpha-1-antitrypsin	0.15249	9.23535	0.03255	0.57821	C88H134N20O22S1	P01009	FNKPFVFLMIEQNTK	[M+3H]3+	protein
		154	AMBP	Protein AMBP	0.1623	7.43222	0.03258	0.57821	C98H170N26O38S2	P02760	MTVSTLVLGEGATEAEISMTSTR	[M+3H]3+	protein
		155	ITIH4	Inter-alpha-trypsin inhibitor heavy chain H4	0.078	7.72286	0.03269	0.57821	C56H90N16O20	Q14624	AEAQAQYSAAVAK	[M+2H]2+	protein
		156	CO3	Complement C3	0.20258	7.34311	0.03292	0.57897	C99H140N22O33	P01024	n[41]AYYENSPQQVFSTEFEVK	[M+3H]3+	protein
		157	FIBA	Fibrinogen alpha chain	0.06936	7.81114	0.0334	0.57933	C50H86N16O13	P02671	DRQHLPLIK	[M+3H]3+	protein
		158	FIBA	Fibrinogen alpha chain	0.0957	8.23273	0.0335	0.57933	C103H154N32O36	P02671	PNNPDWGTFEEVSGNVSPGTRR	[M+3H]3+	protein
		159	CO5	Complement C5	0.11798	7.51219	0.03368	0.57933	C119H204N30O35	P01031	GLLVGEILSAVLSQEGINILTHLPK	[M+3H]3+	protein
		160	IC1	Plasma protease C1 inhibitor	-0.11574	7.78351	0.03398	0.58133	C63H108N14O16	P05155	LVLLNAIYLSAK	[M+2H]2+	protein
		161	CO3	Complement C3	0.12678	7.28078	0.03478	0.58668	C34H62N8O12	P01024	LVLSSEK	[M+1H]1+	protein
		162	SAMP	Serum amyloid P-component	0.07868	8.10532	0.03499	0.58668	C45H72N10O15	P02743	DNELLVYK	[M+2H]2+	protein
		163	IGHG1	Immunoglobulin heavy constant gamma 1	0.12983	8.35284	0.03512	0.58668	C83H134N22O23	P01857	VVSVLTVLHQDWLNGK	[M+3H]3+	protein
		164	A1AT	Alpha-1-antitrypsin	0.07038	8.73749	0.03522	0.58668	C92H132N22O32	P01009	LYHSEAFTVNFGDTEEAK	[M+3H]3+	protein
		165	APOA1	Apolipoprotein A-I	0.10936	8.84392	0.03564	0.59053	C38H68N12O11	P02647	Q[111]KVEPLR	[M+2H]2+	protein
		166	CO5	Complement C5	0.15349	7.31465	0.03631	0.59094	C84H131N19O27	P01031	n[41]ALVEGVDQLFTDYQIK	[M+3H]3+	protein
		167	TRFE	Serotransferrin	0.24461	6.5918	0.03648	0.59094	C131H207N39O45S1	P02787	HSTIFENLANKADRDQYELLC[222]LDNTR	[M+5H]5+	protein
		168	A1BG	Alpha-1B-glycoprotein	0.10612	7.57157	0.03657	0.59094	C39H68N12O12S1	P04217	CLAPLEGAR	[M+2H]2+	protein
		169	A1AT	Alpha-1-antitrypsin	0.07531	9.20632	0.03662	0.59094	C36H58N8O9S1	P01009	SPLFMGK	[M+2H]2+	protein
		170	CO3	Complement C3	0.09976	7.04838	0.03671	0.59094	C66H115N21O26	P01024	TKKQELSEAEQATR	[M+3H]3+	protein
		171	APOB	Apolipoprotein B-100	0.13234	7.00432	0.03698	0.59094	C58H96N14O20	P04114	EVGTVLSQVYSK	[M+2H]2+	protein
		172	CO3	Complement C3	0.11523	7.35508	0.03715	0.59094	C64H93N19O17	P01024	AVYHHFISDGVR	[M+3H]3+	protein
		173	A1AT	Alpha-1-antitrypsin	0.08595	8.85432	0.03717	0.59094	C80H128N20O29	P01009	VFSNGADLSGVTEEAPLK	[M+2H]2+	protein
		174	IGHG1	Immunoglobulin heavy constant gamma 1	0.09626	7.95657	0.03778	0.59261	C58H91N15O18	P01857	EPQVYTLPPSR	[M+2H]2+	protein
		175	CO3	Complement C3	0.10788	8.16643	0.03817	0.59261	C57H74N10O15	P01024	FYYIYNEK	[M+2H]2+	protein
		176	CO4B	Complement C4-B	0.14979	7.65973	0.03877	0.59261	C45H75N13O15	P0C0L5	DHAVDLIQK	[M+2H]2+	protein
		177	FIBB	Fibrinogen beta chain	0.12664	7.25462	0.0391	0.59261	C40H61N13O16	P02675	Q[111]DGSVDFGR	[M+1H]1+	protein
		178	A1BG	Alpha-1B-glycoprotein	0.09833	6.81284	0.03931	0.59261	C44H72N14O13	P04217	n[41]FALVREDR	[M+3H]3+	protein
		179	ITIH4	Inter-alpha-trypsin inhibitor heavy chain H4	0.10223	7.1897	0.03936	0.59261	C51H86N10O13	Q14624	LGVYELLLK	[M+2H]2+	protein
		180	A2MG	Alpha-2-macroglobulin	-0.13168	8.89554	0.03937	0.59261	C67H113N15O16S1	P01023	MVSGFIPLKPTVK	[M+3H]3+	protein
		181	CFAH	Complement factor H	0.17681	7.19925	0.03951	0.59261	C124H175N31O43S3	P08603	FVC[101]NSGYKIEGDEEMHCSDDGFWSK	[M+4H]4+	protein
		182	CFAB	Complement factor B	0.12365	7.72403	0.04016	0.59261	C107H164N32O36S2	P00751	WSGQTAIC[101]DNGAGYCSNPGIPIGTR	[M+3H]3+	protein
		183	A1AT	Alpha-1-antitrypsin	0.2649	7.18968	0.04018	0.59261	C110H166N26O40	P01009	PFEVKDTEEEDFHVDQVTTVK	[M+4H]4+	protein
		184	PLMN	Plasminogen	0.11144	7.29584	0.04023	0.59261	C101H145N31O33S2	P00747	NYC[101]RNPDGDVGGPWCYTTNPR	[M+3H]3+	protein
		185	A1AT	Alpha-1-antitrypsin	0.0755	8.47141	0.0406	0.59261	C60H90N16O15	P01009	GKWERPFEVK	[M+3H]3+	protein
		186	CO3	Complement C3	0.07964	8.43308	0.04076	0.59261	C75H125N21O31	P01024	SNLDEDIIAEENIVSR	[M+3H]3+	protein
		187	ALBU	Serum albumin	-0.21934	7.46122	0.04115	0.59261	C114H176N30O34S1	P02768	QNCELFEQLGEYKFQNALLVR	[M+3H]3+	protein
		188	CO3	Complement C3	0.09556	7.82711	0.04118	0.59261	C113H180N32O35S1	P01024	TM[147]QALPYSTVGNSNNYLHLSVLR	[M+4H]4+	protein
		189	PCYOX	Prenylcysteine oxidase 1	0.31047	6.56037	0.0414	0.59261	C125H202N32O40	Q9UHG3	n[41]FGLNTVLTTDNSDLFINSIGIVPSVR	[M+3H]3+	protein
		190	TTHY	Transthyretin	-0.08639	7.83332	0.04161	0.59261	C63H103N19O14	P02766	PAINVAVHVFRK	[M+3H]3+	protein
		191	FIBB	Fibrinogen beta chain	0.07894	8.52741	0.04177	0.59261	C133H193N37O44S2	P02675	TMTIHNGMFFSTYDRDNDGWLTSDPR	[M+4H]4+	protein
		192	AFAM	Afamin	0.16423	7.34073	0.04183	0.59261	C45H60N10O13	P43652	FTFEYSR	[M+2H]2+	protein
		193	CO3	Complement C3	0.17076	7.3533	0.042	0.59261	C87H144N28O28S1	P01024	QPVPGQQMTLKIEGDHGAR	[M+4H]4+	protein
		194	CO5	Complement C5	0.15148	7.25632	0.04237	0.59261	C45H67N9O11	P01031	VFQFLEK	[M+2H]2+	protein
		195	APOE	Apolipoprotein E	0.082	8.093	0.04239	0.59261	C43H67N11O12	P02649	QWAGLVEK	[M+2H]2+	protein
		196	APOB	Apolipoprotein B-100	0.10572	7.73422	0.04253	0.59261	C57H91N15O19S1	P04114	ESQLPTVMDFR	[M+2H]2+	protein
		197	PLMN	Plasminogen	0.10606	7.57597	0.04254	0.59261	C57H87N17O18	P00747	HSIFTPETNPR	[M+2H]2+	protein
		198	PROS	Vitamin K-dependent protein S	0.2174	6.87789	0.04254	0.59261	C48H63N11O14	P07225	FSAEFDFR	[M+2H]2+	protein
		199	IGKC	Immunoglobulin kappa constant	0.10228	8.60065	0.04341	0.59812	C97H152N24O28	P01834	RTVAAPSVFIFPPSDEQLK	[M+3H]3+	protein

[truncated: 2 more sheets: S7 (a), S7 (b)]
